# Supplementary material for: Streptococcus pneumoniae: a Plethora of Temperate Bacteriophages With a Role in Host Genome Rearrangement
Source: Front Cell Infect Microbiol. 2021 Nov 18;11:775402. doi: 10.3389/fcimb.2021.775402 (PMC8637289; doi:10.3389/fcimb.2021.775402)
Supplement: Supplementary file 1 [file DataSheet_1.zip]

Archive with 18 entries (18 files):
- Figure S3.pdf
- Table S2.xlsx
- Table S11.xlsx
- Table S4.xlsx
- Figure S5.pdf
- Table S7.pdf
- Legends to Supplemental figures.pdf
- Table S6.xlsx
- Figure S2.pdf
- Table S1.xlsx
- Table S5.pdf
- Table S10.xlsx
- Figure S4.pdf
- Figure S1.pdf
- Table S12.xlsx
- Table S9 .pdf
- Table S8.pdf
- Table S3.xlsx
