# Supplementary material for: Streptococcus pneumoniae: a Plethora of Temperate Bacteriophages With a Role in Host Genome Rearrangement
Source: Front Cell Infect Microbiol. 2021 Nov 18;11:775402. doi: 10.3389/fcimb.2021.775402 (PMC8637289; doi:10.3389/fcimb.2021.775402)
Supplement: Supplementary file 1 [file DataSheet_1.zip › Table S2.xlsx]

## Sheet: Table S2
TABLE S2 | Complete integrasas, their length and occurrence in pneumococcal prophages.a
PPH005				PPH010				PPH015				PPH020				PPH025				PPH030				PPH035				PPH040				PPH045				PPH050				PPH055b				PPH060				PPH065
Acc. No.	Length (aa)	No.		Acc. No.	Length (aa)	No.		Acc. No.	Length (aa)	No.		Acc. No.	Length (aa)	No.		Acc. No.	Length (aa)	No.		Acc. No.	Length (aa)	No.		Acc. No.	Length (aa)	No.		Acc. No.	Length (aa)	No.		Acc. No.	Length (aa)	No.		Acc. No.	Length (aa)	No.		Acc. No.	Length (aa)	No.		Acc. No.	Length (aa)	No.		Acc. No.	Length (aa)
WP_000704669	388	33		WP_000876722	382	26		WP_000266837	380	2		WP_001866856	388	10		WP_000704686	388	1		WP_000704656	388	22		WP_000876736	382	1		WP_000266847	375	1		WP_000219075	406	552		WP_061816163	375	1		WP_000704678	388	74		WP_001863308	405	3		WP_000266851	380
WP_000704676	388	605		WP_000876724	382	1		WP_000266840	380	1		WP_033705527	388	29						WP_000704657	388	152										WP_000219078	406	5						WP_000704680	388	27		WP_050154856	405	2		WP_054363403	380
WP_000704683	388	1		WP_000876726	382	153		WP_000266841	380	161		WP_130884133	387	1						WP_000704664	388	912										WP_024478312	406	1						WP_050306868	388	1						WP_054383123	380
WP_000704684	388	41		WP_000876727	382	25		WP_000266852	380	38										WP_050146676	388	1										WP_044789151	406	60						WP_054362707	402	7
WP_000704685	388	31		WP_000876728	382	1		WP_023396066	380	59										WP_050201031	388	1										WP_050206022	406	24						WP_054364581	388	11
WP_000704687	388	2		WP_000876729	382	3		WP_044813689	380	31										WP_050204242	388	12										WP_050215476	406	1						WP_130884470	388	1
WP_000704695	388	19		WP_000876730	382	50		WP_050085624	380	27										WP_050217244	388	2										WP_050225431	406	4
WP_050088078	388	173		WP_000876731	382	1		WP_050123757	380	11										WP_050220030	388	15										WP_050228670	406	11
WP_050200439	388	7		WP_000876732	382	161		WP_050127433	380	33										WP_050233423	388	14										WP_050230279	406	3
WP_050200890	388	43		WP_000876733	382	106		WP_050147899	380	10										WP_050249909	388	1										WP_050239074	406	1
WP_050201158	388	2		WP_000876735	382	217		WP_050149699	380	7										WP_050259308	388	9										WP_050255592	406	1
WP_050201980	388	9		WP_024475415	382	17		WP_050202387	380	3										WP_050259933	388	5										WP_050271463	405	1
WP_050206335	388	56		WP_050090600	382	2		WP_050202670	380	13										WP_050364772	388	1										WP_050966495	406	3
WP_050207349	388	4		WP_050101840	382	8		WP_050203801	380	3										WP_054365035	388	1										WP_054378623	406	4
WP_050207686	388	2		WP_050124442	382	32		WP_050204985	380	14										WP_054368371	388	1										WP_057538582	406	1
WP_050211602	388	20		WP_050147462	382	2		WP_050210827	380	17										WP_054394013	388	1										WP_061365480	406	2
WP_050215840	388	4		WP_050199954	382	9		WP_050221901	380	15										WP_055360536	388	1
WP_050220074	388	4		WP_050201997	382	14		WP_050223873	380	15
WP_050221492	388	3		WP_050205148	382	2		WP_050226758	380	4
WP_050225448	388	1		WP_050213885	382	18		WP_050228769	380	1
WP_050228566	388	4		WP_050215377	382	34		WP_050237790	380	4
WP_050238443	388	1		WP_050216447	382	8		WP_050244223	380	2
WP_050251383	388	1		WP_050221731	382	8		WP_050262674	380	3
WP_050255144	388	2		WP_050225784	382	9		WP_050260818	380	1
WP_050263410	388	11		WP_050234512	382	3		WP_054363248	380	2
WP_050274051	388	2		WP_050234588	382	9		WP_054367083	380	4
WP_050295201	388	1		WP_050245371	382	4		WP_054368312	380	1
WP_050306885	388	1		WP_050256078	382	6		WP_061742650	380	1
WP_050356596	388	1		WP_050257848	382	3		WP_130884396	380	2
WP_050393779	388	1		WP_050277969	382	1		WP_130897720	380	1
WP_050893429	388	1		WP_050280189	382	1
WP_054377682	388	2		WP_050896197	382	1
WP_054392618	388	1		WP_050965230	382	1
WP_057548323	388	1		WP_054366821	382	1
				WP_054368487	382	1
a Integrases that appear in more than one PPH group are highlighted with identical colors.
b In PPH055, the difference between integrases WP_000704678 and WP_054362707 resides in a short insertion (38-RTKRELKVKTTISG-51) present in the latter.
[truncated: 40 more columns]
