# Supplementary material for: Streptococcus pneumoniae: a Plethora of Temperate Bacteriophages With a Role in Host Genome Rearrangement
Source: Front Cell Infect Microbiol. 2021 Nov 18;11:775402. doi: 10.3389/fcimb.2021.775402 (PMC8637289; doi:10.3389/fcimb.2021.775402)
Supplement: Supplementary file 1 [file DataSheet_1.zip › Table S11.xlsx]

## Sheet: Table S10
TABLE S11 | Mapping of translocations events occurring downstream of 51 lytASPN alleles that contain the sequence 5'-CAGTTAAATA-3' between positions 943 and 952.a
Translocation of SPD_RS00120				Translocation of SPD_RS00130				Translocation of SPD_RS07410				Translocation of SPD_RS09110				Translocation of SPD_RS09880
Strain	lytASPNalleleb	Acc. No.	Positions	Strain	lytASPNalleleb	Acc. No.	Positions	Strain	lytASPNalleleb	Acc. No.	Positions	Strain	lytASPNalleleb	Acc. No.	Positions	Strain	lytASPNalleleb	Acc. No.	Positions
SMRU1926	042	NZ_CKVV01000005.1	98736-97849	SMRU1756	027	NZ_CKZO01000003.1	108472-108753	SMRU1260	040	NZ_CRGL01000001.1	48961-48710	SMRU1319	040	NZ_CRIC01000010.1	48710-49304	SMRU806	042	NZ_CRLX01000009.1	30433-31194
SMRU1268	042	NZ_CGWV01000009.1	5769-6656	SMRU2446	034	NZ_CLOW01000005.1	56774-57055	SMRU1045	042	NZ_CRCQ01000002.1	56890-57140	SMRU630	273	NZ_CRQZ01000012.1	2774-3311	SMRU1419	042	NZ_CRSI01000009.1	30433-31194
SMRU2398	044	NZ_CLZV01000018.1	9039-10008	SMRU2873	042	NZ_CMAE01000003.1	48992-48710	SMRU1422	062	NZ_CRSJ01000003.1	59526-59275	SMRU1459	274	NZ_CRSS01000003.1	30118-30655	SMRU2409	067	NZ_CLOQ01000003.1	61071-60320
SMRU112	048	NZ_CKCC01000001.1	111023-111992	SMRU2477	042	NZ_CLQS01000003.1	30773-31054	SMRU1780	067	NZ_CLBT01000002.1	60521-60271	SMRU2778	276	NZ_CMDU01000008.1	2554-3399	SMRU2632	094	NZ_CLTU01000007.1	30405-31158
SMRU706	048	NZ_CRAO01000007.1	61208-60239	SMRU1781	067	NZ_CHVA01000003.1	59463-59182	SMRU2919	069	NZ_CMCK01000005.1	60568-60318					DCC1738	113	NZ_CFNV01000001.1	30365-31157
SMRU1173	048	NZ_CROG01000011.1	23011-22042	SMRU62 (17F)	110	NZ_CKAZ01000006.1	14827-15820	SMRU2528	070	CFGJ01000002.1	55518-55267					SMRU1811	121	NZ_CKZW01000020.1	10426-9634
SMRU1176	048	NZ_CROK01000018.1	23011-22042	SMRU1409	110	NZ_CQVN01000004.1	107017-106024	SMRU2426	071	NZ_CLOL01000007.1	19000-19251					SMRU2033	131	NZ_CLCY01000020.1	30456-31248
SMRU1191	048	NZ_CGXK01000020.1	15010-15979	SMRU1607	110	NZ_CRXF01000006.1	67387-66394	SMRU838	071	NZ_CRPR01000001.1	162190-161940					SMRU2576	161	NZ_CLSM01000002.1	36695-37448
SMRU1358	048	NZ_CHOV01000010.1	59186-60155	SMRU187	110	NZ_CKNA01000008.1	67709-66716	SMRU1234	086	NZ_CRFU01000004.1	60450-60199					SMRU2544	233	NZ_CLKA01000006.1	75791-75038
SMRU1812	048	NZ_CKZU01000017.1	23011-22042	SMRU1066	110	NZ_CHSR01000001.1	5067-5347	SMRU323	092	NZ_CKGO01000004.1	59907-59656					SMRU3003	265	NZ_CMIW01000004.1	129521-130274
SMRU1972	048	NZ_CKXI01000003.1	23048-22079	SMRU2545	110	NZ_CLQY01000005.1	49381-49101	SMRU828	092	NZ_CRPH01000004.1	59893-59653					SMRU2274	267	NZ_CLVH01000003.1	87764-88517
SMRU2589	048	NZ_CLSF01000025.1	5690-6659	LE4142	266	NZ_COED02000121.1	5021-6014	spnIC161	093	NZ_CIFF01000003.1	86263-86012					SMRU1658	3003	NZ_CRTH01000005.1	23927-24717
SMRU3102	048	NZ_CMNN01000014.1	27308-28277	SMRU1509	268	NZ_CRJM01000003.1	95380-95099	PT3536	097	NZ_CPOH01000003.1	63468-63217					SMRU2495	3005	NZ_CLQP01000006.1	64615-65368
SMRU118	048	NZ_CKCK01000020.1	16773-17742	SMRU1770	269	NZ_CKYZ01000056.1	10851-11844	SMRU96 (16F)	110	NZ_CKBR01000005.1	59498-59247					SMRU1307	3008	NZ_CGXA01000007.1	57566-56843
SMRU332	048	NZ_CKGV01000024.1	8315-9284	SMRU2659	269	NZ_CICV01000067.1	4041-3048	SMRU2185	110	NZ_CLHU01000001.1	91533-91282
SMRU2552	067	NZ_CLRM01000010.1	5779-6666	SMRU2687	269	NZ_CLLY01000052.1	10856-11849	SMRU42 (19A)	110	NZ_CKAJ01000001.1	32651-32902
SMRU981	067	NZ_CHOW01000002.1	55677-56564	SMRU2810	271	NZ_CMFO01000008.1	59882-59601	SMRU105 (19A)	110	NZ_CKCS01000004.1	32663-32914
SMRU1161	067	NZ_CROO01000003.1	60344-59457	SMRU2699	271	NZ_CLMF01000010.1	59883-59602	SMRU281 (19A)	110	NZ_CKDQ01000004.1	18999-19250
SMRU2841	067	NZ_CMAY01000006.1	5722-6609	SMRU2947	271	NZ_CMGI01000009.1	16323-16604	SMRU1186	110	NZ_CIHH01000004.1	106844-106593
SMRU3161	067	NZ_CLKX01000006.1	60482-59595	SMRU656	272	NZ_CQZT01000004.1	79733-79451	SMRU288 (NT; type strain: N)	110	NZ_CKDY01000001.1	108618-108367
SMRU2366	080	NZ_CLYQ01000009.1	68533-67513	SMRU1205	272	NZ_CHRX01000004.1	59673-59391	SMRU158	252	NZ_CKLF01000018.1	14018-13767
SMRU290	117	NZ_CILZ01000019.1	24023-23136					SMRU51 (NT; type strain: N)	262	NZ_CFFA01000004.1	65305-99408
SMRU2979	161	NZ_CMHZ01000005.1	29329-30216					SMRU1617	263	NZ_CFHL01000009.1	19721-19471
SMRU2997	161	NZ_CMID01000009.1	54900-54013					0252	264	NZ_CHWI01000013.1	35205-34954
SMRU736	266	NZ_CRBE01000002.1	71293-70406					SMRU2603	2001	NZ_CLSR01000001.1	178641-178391
SMRU1544	271	NZ_CRLE01000014.1	36872-37759					SMRU888	2003	NZ_CRMY01000002.1	59900-59649
SMRU1394	274	NZ_CQWA01000002.1	61399-59649					SMRU1903	2005	NZ_CKVI01000004.1	80517-80768
SMRU2197	275	NZ_CLIB01000001.1	84311-83424					SMRU2570	2005	NZ_CLSE01000006.1	32630-32881
SMRU302 (33D)	284	NZ_CHNQ01000038.1	14352-13383					LMG869	3001	NZ_CPOS01000002.1	79397-79146
SMRU2490	285	NZ_CLQL01000031.1	11670-12557					SMRU1436	3002	NZ_CRSF01000005.1	59910-59652
SMRU2329	286	NZ_CLXN01000004.1	73824-72855					SMRU194	3004	NZ_CKSB01000002.1	56369-56619
SMRU793	288	NZ_CRLU01000004.1	14844-15863					SMRU1853	3004	NZ_CKTK01000001.1	55855-56105
SMRU627	294	NZ_CRQX01000005.1	60545-59526					SMRU3139	3004	NZ_CMMR01000001.1	82801-83051
SMRU1407	298	NZ_CQVR01000028.1	24294-23325					SMRU1777	3006	NZ_CHUX01000001.1	205925-206175
SMRU2155	2007	NZ_CLGS01000001.1	56121-55102
SMRU1769	2009	NZ_CKZI01000007.1	40679-41660
SMRU643	3007	NZ_CHTR01000004.1	23789-26083
SMRU2559	3010	NZ_CLRB01000001.1	102627-103646
a Cells labeled with an identical color in the same column have a near identical arrangement at the indicated positions. For further details, see Figs. 5 and 6.
b Among the 325 lytASpn alleles (3,255 isolates) found in this study, 144 were designated by odd numbers and correspond to Fam_A alleles (439 CATGTGGATCCATACCCTTACTTGGCA 465) (1,723 isolates). Fam_B alleles (161) (439 CACGTTGACCCTTATCCATATCTTGCT 465) were identified by even numbers (1,507 isolates). Allele identifiers ≥1000 correspond to alleles belonging to five additional families. These were 2…
