# Supplementary material for: Streptococcus pneumoniae: a Plethora of Temperate Bacteriophages With a Role in Host Genome Rearrangement
Source: Front Cell Infect Microbiol. 2021 Nov 18;11:775402. doi: 10.3389/fcimb.2021.775402 (PMC8637289; doi:10.3389/fcimb.2021.775402)
Supplement: Supplementary file 1 [file DataSheet_1.zip › Table S4.xlsx]

## Sheet: Table S4
TABLE S4 | Summary of data of previously described S. pneumoniae prophages and a proposal of clasification into the PPH groups described in this study.
							Most similar Int				Most similar prophage
Prophage	Acc. No.	Original insertion site designation	Predicted PPH group	Predicted attP in this study (PPH group)	Int (aa)	Predicted PPH Group	Int (aa) (Identity/Similarity; %)	Predicted PPH group	LytA	Length (bp)	PPH	Length (bp)	Query cover (%)	Identity (%)	References
Nameless	NC_014251.1/CP001993.1	5'-CCCTTTTTGTGTTA-3'	005	248856 TTAGCACTTTATCCCTTTTTGTGTTA 248881/267428 TTAGCAAGTTTACCCTTTTTGTGTTA 267453	WP_000704676 (388)	005		005		18572	005_1	20281	100	99.9	1
SpnSP40/Javan759	MK448647	SP_ISa	005		WP_000704676 (388)	005				18086			89	99.9	2
SpnSP41/Javan760	MK448649	SP_ISa	005		QBX13303 (388)		WP_054377682 (388) (99/99)	005		13772			80	99.0	2
SpnSP42/Javan761	MK448650	SP_ISa	005		QBX13330 (388)		WP_050088078 (388) (99/99)	005		15411			64	96.4	2
SpnSP13/Javan732	MK448619	SP_Isa	005		WP_050111328 (388)		WP_050200890 (388) (99/100)	005		14301			72	98.5	2
SpnSP22/Javan741	MK448628	SP_ISa	005		WP_050111328 (388)		WP_050200890 (388) (99/100)	005		13963			73	98.6	2
SpnSP24/Javan743	MK448630	SP_ISa	005		WP_000704669 (388)	005				15983	005_2	16448	97	99.9	2
SpnSP28/Javan747	MK448634	SP_ISa	005		QBX12983 (388)		WP_000704669 (388) (99/100)	005		10324			98	97.1	2
SpnSP34/Javan753	MK448641	SP_ISa	005		WP_084367492 (388)		WP_050221492 (388) (99/99)	005		13673			54	96.6	2
SpnSP8/Javan727	MK448614	SP_ISa	005		WP_000704676 (388)	005				15289	005_3	15753	97	100	2
SpnSP9/Javan728	MK448615	SP_ISa	005		WP_050111328 (388)		WP_050200890 (388) (99/100)	005		15357			83	99.0	2
SpnSP14/Javan733	MK448620	SP_ISa	005		WP_050274051 (388)	005				12244			50	98.4	2
SpnSP36/Javan755	MK448643	SP_ISa	005		WP_050111328 (388)		WP_050200890 (388) (99/100)	005		14401			81	98.8	2
SpnSP17/Javan736	MK448623	SP_ISa	005		WP_050112635 (388)		WP_050228566 (388) (98/99)	005		13616	005_4	15204	82	95.7	2
SpnSP23/Javan742	MK448629	SP_ISa	005		WP_000704684 (388)	005				13198	005_5	13667	96	99.3	2
PG1	ERS2201202	5'-TCCCTTTTTGTGTTA -3'	005	11316 TAACACAAAAAGGGAAAACTTGCTAA 11341/24978 TAACACAAAAAGGGATAAAGTGCTAA 25003	WP_000704684 (388)	005				13662	005_5	13667	99	99.4	3
SpnSP39/Javan758	MK448646	SP_ISa	005		WP_000704685 (388)	005				13301			84	99.0	2
SpnSP33/Javan752	MK448640	SP_ISa	005		WP_000704695 (388)	005				11927	005_7	12330	96	99.9	2
IPP45	KY065485	FP_Isb (5’-CTTTTTCATAATAATCTCCCT-3’)a	010		WP_000876735 (382)	010/090/130			WP_000350508	37387	010_1	38449	97	100	2, 4, 5
IPP62	KY065498	FP_Isb	010		WP_000876726 (382)	010/090			WP_000350507	39669			48	98.1	2, 4
ф23782	FR671408				WP_024475415 (382)	010			WP_050197950	32031			93	98.0	6
ф11865	FR671409				WP_000876735 (382)	010/090/130			CBW39128 (232)	32602			91	99.9	6
φSpn_3059	NZ_ABGG01000016	5'-CTTTTTCATAATAATCTCCCT-3'	010	2574 CTTTTTCATAATAATCTCCCT 2594	WP_000876722 (382)	010				>30000			37	98.0	7
IPP68	KY065504	FP_Isb	010		WP_000876735 (382)	010/090/130			WP_000350532	36203	010_2	35407	92	99.4	2, 4
PG2A	ERS2201229	SPD_RS00115–SPD_RS00120	010	10896 AGGGAGATTATTATGAAAAAG 10916/45174 AGGGAGATTATTATGAAAAAG 45194	WP_024475415 (382)	010			VJL28401	34278			94	99.0	3
φSpn_200	NC_014494	5'-CTTTTTCATAATAATCTCCCT-3'	010	23321 CTTTTTCATAATAATCTCCCT 23341/59310 CTTTTTCATAATAATCTCCCT 59330	WP_000876727 (382)	010			WP_000350465	35989	010_4	35989	100	100	8
IPP42	KY065482	FP_Isb (5’-CTTTTTCATAATAATCTCCCT-3’)a	010		WP_000876727 (382)	010			WP_000350465	35061			97	100	2, 4, 5
IPP51	KY065489	FP_Isb (5’-CTTTTTCATAATAATCTCCCT-3’)a	010		WP_000876727 (382)	010			WP_000350498	32793			92	98.9	2, 4, 5
φSpn_H_1	NC_010380.1/CP000936.1	5'-CTTTTTCATAATAATCTCCCT-3'	010	23350 CTTTTTCATAATAATCTCCCT 23370/58147 CTTTTTCATAATAATCTCCCT 58167	WP_000876728 (382)	010			WP_000350504	34797			99	98.8	7
φSpn_1873	NZ_ABFS01000005	5'-CTTTTTCATAATAATCTCCCT-3'	010	90353 AGGGAGATTATTATGAAAAAG 90373/ 125730 AGGGAGATTATTATGAAAAAG 125750	WP_000876727 (382)	010			WP_000350498	35377			96	98.9	7
IPP44	KY065484	FP_Isb	010		WP_000876732 (382)	010			APD23451 (323)	30572	010_5	34661	77	97.4	2, 4
IPP43	KY065483	FP_Isb (5’-CTTTTTCATAATAATCTCCCT-3’)a	010		WP_000876726 (382)	010/090			APD23406	33032	010_6	33265	85	99.8	2, 4, 5
SpSL1	KM882824	5'-CTTTTTCATAATAATCTCCCT-3'	010		YP_009152998 (382)		WP_050215377 (382) (98/99)	010	YP_009152996 (316)	33756			70	94.7	9, 10
IPP30	KY065471	FP_Isb	010		WP_000876726 (382)	010/090			WP_000350494	36844	010_7	38126	86	96.7	2, 4
ΦARI-0131-2	KT337342	SPD_RS00115–SPD_RS00120 (010)	010		WP_050215377 (382)	010			WP_050224596	34563			81	97.8	11
Unnamed isolate R34-3194)	LK020686				WP_050123757 (380)	015			WP_054369535	38501			61	91.6	12
φSpn_195_2	NZ_ABGE01000013	5'-CTTTTTCATAATAATCTCCCT-3'	010	4359 CTTTTTCATAATAATCTCCCT 4379/43846 CTTTTTCATAATAATCTCCCT 43866	WP_000876726 (382)	010/090			WP_000350506	39487			50	96.8	7
IPP20	KY065461	FP_Isb	010		WP_054366821 (382)	010			WP_000350498	37441	010_9	37551	89	97.7	2, 4
IPP12	KY065454	FP_Isb (5’-CTTTTTCATAATAATCTCCCT-3’)a	010		WP_000876726 (382)	010/090			WP_000350458	34428	010_10	35491	97	99.9	2, 4, 5
IPP17	KY065458	FP_Isb	010		WP_054367405 (382)		WP_050234588 (382) (99/99)	010	WP_050197950	34864	010_12	33389	90-93	95.9	2, 4
IPP63	KY065499	FP_Isb	010		WP_000876724 (382)	010			WP_000350531	34280	010_13	35125	97	99.9	2, 4
фSpn_OXC	NC_017592.1/FQ312027.1	5'-CTTTTTCATAATAATCTCCCT-3'	010	23623 CTTTTTCATAATAATCTCCCT 23643/57724 CTTTTTCATAATAATCTCCCT 57744	WP_000876732 (382)	010			WP_000350505	34101	010_14	34101	100	100	7
IPP18	KY065459	FP_Isb	010		WP_000876732 (382)	010			APD22128	34235			87-91	99.7	2, 4
IPP22	KY065463	FP_Isb	010		WP_050124442 (382)	010			APD22341	36344			86-90	99.9	2, 4
IPP57	KY065494	FP_Isb (5’-CTTTTTCATAATAATCTCCCT-3’)a	010		WP_000876732 (382)	010			WP_000350505	33084			97	100	2, 4, 5
IPP58	KY065495	FP_Isb (5’-CTTTTTCATAATAATCTCCCT-3’)a	010		WP_000876732 (382)	010			WP_000350505	32027			97	99.9	2, 4, 5
IPP21	KY065462	FP_Isb	010		APD22233 (382)		WP_000876730 (382) (99/100)	010	WP_050225766	37192			88	97.8	2, 4
IPP19	KY065460	FP_Isb	010		WP_050124442 (382)	010			WP_000350533	33895			81	96.9	2, 4
IPP28	KY065469	FP_Isb	010		WP_000876730 (382)	010			WP_000350481	33045			84	94.4	2, 4
Unnamed (isolate 065645)	LK020688				WP_000876732 (382)	010			WP_000350505	32843			88	94.2	12
φSpn_H_2	NC_010380.1/CP000936.1	SPD_RS00120–SPD_RS00130	015	58825 TTGTGTGCTCTTTTTTCGTGC 58845/99215 TTGTGTGCTCTTTTTTCGTGC 99235	WP_000266837 (380)	015			Frameshifted	40390	015_1	40390	100	100	7
SpGS-1	KX550065			80 TTGTGTGCTCTTTTTTCGTGC 100 (015)	WP_050149699 (380)	015			AOQ27452	37631			95	99.3	Unpublished
IPP48	KY065487	FP_Isc (5’-TTGTGTGCTCTTTTTT(T)YGTGC-3’)	015		APD23576 (378)				WP_000350491	37848			95	98.8	2, 4, 5
IPP53	KY065491	FP_Isc (5’-TTGTGTGCTCTTTTTT(T)YGTGC-3’)	015		APD23790 (378)				APD23844 (257)	37235			92	98.7	2, 4, 5
IPP52	KY065490	FP_Isc	015		APD23738 (378)				APD23789	36805			89	98.0	2, 4
IPP66	KY065502	FP_Isc	015		APD24418 (378)				APD24470 (204)	37969			84	98.5	2, 4
HB746				5776 TTGTGTGCTCTTTTTTTGTGT 5796 (015)	WP_061748424 (380)		WP_050260818 (388) (99/100)	015	WP_061748425	37409			89	98.7	13, 14
IPP24	KY065465	FP_Isc	015		WP_057528370 (375)				APD22451	34638	No significant				2, 4
SpnSP10/Javan729	MK448616	SP_ISh	025		WP_000704686 (388)	025				14823	025	15844	93	100	2
SpnSP38/Javan757	MK448645	SP_ISc	030		WP_000704664 (388)	030				12366	030_2	12904	95	99.8	2
SpnSP6/Javan725	MK448612	SP_ISc	030		WP_000704657 (388)	030				11904	030_3	12575	94	98.5	2
SpnSP18/Javan737	MK448624	SP_ISc	030		WP_050233423 (388)	030				10554	030_5	11339	93	99.6	2
SpnSP37/Javan756	MK448644	SP_ISc	030		WP_000704656 (388)	030				10824			94	99.8	2
IPP67	KY065503	FP_Ise (5'-CTTTTCATAATAATCTCCT-3')	035		WP_000876736 (382)	035			WP_000350529	33607	035	34536	100	100	2, 4, 5
PG2B	ERS2201240	5'-CTTTTTCATAATAATCTCCCTTAAC-3'	035	26255 AAAAAGTCCCCGCCAATTCCCCGACCAAAATCCGAAAAATACCGAAAAATATCGAAAAATTATTTTTAGAATAGTCCCCAAAAGCCTGAAATAGAGCTAAAAAACTCCACCTGATTGGGTGAAGTTAAGGGAGATTATTATGAAAAAG 26402	WP_024475415 (382)	035			New allele	>30000		34536	91	99.3	3
IPP16	KY065457	FP_Misc	SPD_RS05350 (065)		APD22452 (380)		WP_054367083 (380) (83/92)	015	APD22024 (334) Glyco_hydro_25	34329	065_1	26701	55	96.3	2, 4
IPP23	KY065464	FP_Misc	SPD_RS05350 (065)		APD22342 (380)		WP_000266851 (380) (56/77)	065	WP_061741637 (295) Amidase_5	33903			41	96.4	2, 4
SpnSP2/Javan 721	MK448608	SP_Isf	070		WP_001021836 (387)	070				8842	070_2	9436	100	99.4	2
SpnSP32/Javan751	MK448639	SP_Isf	070		WP_061459479 (387)		WP_001021837 (387) (99/99)	070		10647			73	98.5	2
IPP60	KY065496	FP_Isa (5’-GCSGATGAATTATAA-3’)b	080		WP_000266847 (375)	040/075/080/090			WP_000350500	41977	080_1A	42283	99	100	2, 4, 5
ΦARI-0460-2	KT337353	SPD_RS07410–SPD_RS07415	080	42047 TTATAATTCATCCGC 42061 (080)	WP_000266845 (375)	080			ALA47084 (160)	42238			80	96.9	11
ΦARI-0468-2	KT337356	SPD_RS07410–SPD_RS07415	080		WP_000266845 (375)	080			WP_050974258	42186			73	98.1	11
Spn1	KJ417497	SPD_RS07410–SPD_RS07415	080	15 TTATAATTCATCCGC 1/41323 TTATAATTCATCCGC 41309 (080)	WP_000266839 (375)	080/090			WP_000350475	41323	080_2	41794	97	99.7	15
ΦARI-0131-1	KT337341	SPD_RS07410–SPD_RS07415	080	5457 TTATAATTCATCCGC 5471 (080)	WP_050208986 (375)	080			WP_050208970	42927			89	95.0	11
IPP38	KY065478	FP_Isa	080		WP_000266838 (375)	080			WP_000350484	40403			98	99.4	2, 4
IPP40	KY065480	FP_Isa	080		WP_054436209 (375)	080			APD23270	40449			9396	98.9	2, 4
IPP61	KY065497	FP_Isa	080		WP_000266839 (375)	080/090			WP_000350468	59870			68	98.8	2, 4
IPP9	KY065451	FP_Isa	080		WP_000266854 (375)	080/090			WP_054368101	41185			85	96.6	2, 4
IPP50	KY065488	FP_Isa	080		WP_050129018 (375)		WP_000266853 (375) (99/99)	080	APD23689	40284			84	97.4	2, 4
IPP26	KY065467	FP_Isa	080		WP_050129018 (375)		WP_000266853 (375) (99/99)	080	APD22554	34001			42	99.5	2, 4
Unnamed (isolate 439699)	LK020684				WP_000266838 (375)	080			WP_000350484	40405			98	99.4	12
ф040922	FR671406				CBW39024 (375)		WP_000266854.1 (375) (99/99)	080/090	CBW38968 (217)	40104			85	97.0	6
PG3	ERS2201202	SPD_RS07415	080	24845 GCGGATGAATTATAA 24859/66102 GCGGATGAATTATAA 66116	WP_000266847 (375)	040/075/080/090			WP_000350525	41257	080_3	41257	99	100	3
ΦARI-0399	KT337349	SPD_RS07410–SPD_RS07415	080	1 TTATAATTCATCCGC 15/40255 TTATAATTCATCCGC 40269 (080)	WP_000266847 (375)	040/075/080/090			WP_050200035	40568			88	97.3	11
ΦARI-0460-1	KT337352	SPD_RS07410–SPD_RS07415	080	41616 TTATAATTCATCCGC 41630 (080)	WP_000266847 (375)	040/075/080/090			WP_050200035	41807			82	96.2	11
IPP10	KY065452	FP_Isa	080		APD21866 (373)				WP_050148258	40648			90	95.0	2, 4
φSpn_195_1	NZ_ABGE01000002	5'-TTATAATTCATCCGC-3'	080	214567 GCGGATGAATTATAA 214581/255824 GCGGATGAATTATAA 255838	WP_000266847 (375)	040/075/080/090			WP_000350525	41257			99	100	7
IPP32	KY065473	FP_Isa	080		WP_000266839 (375)	080/090			WP_083977851	41421	080_5	40967	90	96.0	2, 4
IPP36	KY065476	FP_Isa	080		WP_000266847 (375)	080			APD23092	40781			79	98.2	2, 4
IPP31	KY065472	FP_Isa	080		WP_000266847 (375)	080			WP_061630887	39828	080_6	40249	94	98.4	2, 4
IPP8	KY065450	FP_Isa	080		WP_000266847 (375)	080			WP_050262816	40080			92	97.8	2, 4
IPP37	KY065477	FP_Isa	080		APM00327 (329)				APM00391 (95)	39221			87	98.1	2, 4
ϕBHN167	HF563658	FP_Isa	080		WP_050260818 (380)	015			WP_050260617	37375	080_8	38987	87	99.4	16
IPP14	KY065455	FP_Isa	080		APD21866 (373)				WP_050148258	37252			93	97.4	2, 4
IPP39	KY065479	FP_Isa (5’-GCSGATGAATTATAA-3’)b	080		APD23156 (310)				WP_000350455	37761			90	96.4	2, 4, 5
IPP55	KY065493	FP_Isa	080		APD23900 (373)				APD23947 (257)	37847			89	97.4	2, 4
IPP65	KY065501	FP_Isa	080		APD24368 (373)	WP_000266847 (040/075/080/090)			APD24417	39046			94	98.5	2, 4
VO1	AJ490329	2168 TTATAATTCATCCGC 2182	080		Not known				CAD35393	2318			99	98.2	17
MM1	NC_003050.2	5'-TTATAATTCATCCGC-3'	080	15 TTATAATTCATCCGC 1 (080)	NP_150133 (375)		WP_000266853 (375 (99/99)	080	WP_000350453	40248			92	98.4	18, 19
MM1-1998	DQ113772	SP_1563–SP_1564	080		WP_000266853 (375)	080			WP_000350453	38893			92	98.4	20
MM1-2008	NC_011900.1/FM211187.1	SPN23F15280–SPN23F15810	080	1487645 TTATAATTCATCCGC 1487659/1526952 TTATAATTCATCCGC 1526966	WP_000266853 (375)	080			WP_000350453	39307			92	98.4	21
IPP34	KY065474	FP_Isa	080		WP_050090474 (375)	080			WP_000350482	38867	080_9	38962	99	99.9	2, 4
IPP35	KY065475	FP_Isa	080		APD22958 (329)				WP_000350482	40164			96	99.9	2, 4
33888	MK044828				WP_050256063 (375)	080			WP_057595562 (288) CHAP	34256	080_10	34500	100	100	22
ΦARI-578	KT337360	SPD_RS07410–SPD_RS07415	080		WP_050199954 (382)	010/090			WP_078133736 (290)	28706	080_11	66526	100c	99.9	11
IPP25	KY065466	FP_Isa	080		APD22452 (380)		WP_054367083 (380) (83/92)	015	APD22503 (334) Glyco_hydro_25	33895			15	90.0	2, 4
ΦARI-0285-3	KT337347	SPD_RS07410–SPD_RS07415	080		WP_050210827 (380)	015				39454			51c	98.1	11
PG4	ERS2201216	5'-TTCCTCCTACTTATCTATTCGTA-3'	085		WP_023396450 (475)	085/125			New allele	>22380	085_2	40917	86	96.4	3
IPP46	KY065486	FP_Isd (5'-GA-3')	100		WP_000633509 (481)	100			WP_000350474	40232	100_1	40742	100	100	2, 4, 5
ф2167	FR671411	2b ComGC	100		CBW39284 (497)d		WP_000633509 (481) (100/100)	100	WP_191897253 (97)	36217			92	99.9	6
ΦARI-0468-1	KT337355	comGC (previously, comYC)	100		WP_050244965 (481)	100			WP_000350468	41063			80	96.1	11
ΦARI-0031	KT337340	comGC (previously, comYC)	100		WP_000633507 (481)	100			WP_000350468	41887			83	96.0	11
IPP64	KY065500	FP_Isd	100		WP_024478469 (481)	090/100			APD24367	39689			84	95.8	2, 4
ΦARI-0004	KT337339	comGC (previously, comYC)	100		WP_050272472 (481)	100			WP_050087938	41105	100_2	40406	82	95.1	11
PG5	ERS2201217	5'-ACCAACATCTCCACCAA-3'	100		WP_000633505 (481)	100			WP_088778480	>40500			78	94.7	3
DCC1738	HG799497				WP_050307403 (481)	100			WP_193571782 (117)	38392			85	94.3	23
ΦARI-0462	KT337354	comGC (previously, comYC)	100		WP_024478469 (481)	090/100			WP_050213155	40498			81	99.3	11
IC1	HG799490				WP_024478469 (481)	090/100			WP_024478521	39965			80	97.6	23
IPP69	KY065505	FP_Isd	100		WP_050142728 (481)	100			WP_050142747	40787			79	97.1	2, 4
ф34117	FR671407	2b ComGC (5'-GA-3')	100		CBW39082 (493)e		WP_001862952 (481) (99/99)	100	CBW39025 (230)	37636	100_3	39828	92	99.8	5, 6
фV22	FR671405	2b ComGC	100		CBW38967 (497)d		WP_024478469 (481) (100/100)	090/100	CBW38911 (87)	37159			76	96.1	6
ф8140	FR671410	2b ComGC (5'-GA-3')	100		CBW39228 (497)d		WP_050203932 (481) (100/100)	090/100	CBW39176 (97)	35890			87	99.9	5, 6
ΦARI-0285-1	KT337345	comGC (previously, comYC)	100		WP_050231105 (481)	100				33422	100_1	40742	76	97.1	11
Unnamed (isolate R34-3131)	LK020694				WP_054368747 (381)	105			WP_054368721 (334) Glyco_hydro_25	32656	105	33270	100	100	12
SpnSP5/Javan724	MK448611	SP_ISg	110		WP_000704680 (388)	055				13403	110	13386	99	99.9	2
SpnSP1/Javan720	MK448607	SP_Isb	115	14790 ACTTGAAATAAAGCGCATTTCTCTATA 14764 (115)	WP_069287654 (388)		WP_050238443 (388) (99/100)	005		14853	005_2	16448	71	97.4	2
SpnSP3/Javan722	MK448609	SP_Isb	115	12989 TATAGAGAAATGCGCTTTATTTCAAGT 13015 (115)	WP_001866671 (388)	115				13078	115_1	13090	99	99.4	2
SpnSP7/Javan726	MK448613	SP_ISb	115	13044 ACTTGAAATAAAGCGCATTTCTCTATA 13018 (115)	WP_000704692 (388)		WP_000704690 (388) (99/100)	115		13107			59	97.2	2
SpnSP11/Javan730	MK448617	SP_ISb	115	14048 ACTTGAAATAAAGCGCATTTCTCTATA 14022 (115)	WP_001866671 (388)	115				14111			73	98.0	2
SpnSP16/Javan735	MK448622	SP_ISb	115	13300 ACTTGAAATAAAGCGCATTTCTCTATA 13274 (115)	WP_044811810 (388)		WP_061632169 (388) (99/99)	115		13363	115_2	12443	61	94.7	2
SpnSP20/Javan739	MK448626	SP_ISb	115		WP_000704678 (388)	055/095/110				12501			92	97.5	2
SpnSP25/Javan744	MK448631	SP_ISb	115		WP_000704691 (384)					11561			66	94.4	2
SpnSP26/Javan745	MK448632	SP_ISb	115	11733 ACTTGAAATAAAGCGCATTTCTCTATA 11707 (115)	WP_000704690 (388)	115				11796			67	94.3	2
SpnSP27/Javan746	MK448633	SP_ISb	115		WP_000704679 (388)		WP_050238443 (388) (99/99)	005		8812			62	94.3	2
SpnSP29/Javan748	MK448635	SP_Isb	115	9487 ACTTGAAATAAAGCGCATTTCTCTATA 9461 (115)	QBX13005 (388)		WP_050238443 (388) (99/99)	005		9550			47	87.9	2
SpnSP30/Javan749	MK448636	SP_ISb	115	12550 ACTTGAAATAAAGCGCATTTCTCTATA 12524 (115)	WP_000704690 (388)	115				12613			67	96.8	2
SpnSP35/Javan754	MK448642	SP_ISb	115		WP_050114184 (388)		WP_061632169 (388) (99/100)	115		12330			74	98.8	2
SpnSP43/Javan762	MK448651	SP_ISb	115		WP_050221905 (388)		WP_050238443 (388) (99/100)	005		12068			91	98.3	2
SpnSP44/Javan763	MK448652	SP_ISb	115	12563 ACTTGAAATAAAGCGCATTTCTCTATA 12537 (115)	WP_050221905 (388)		WP_050238443 (388) (99/100)	005		12626			57	94.5	2
SpnSP12/Javan731	MK448618	SP_ISb	115	12473 ACTTGAAATAAAGCGCATTTCTCTATA 12447 (115)	WP_050304236 (388)	115				12536	075	50881	96f	99-0	2
SpnSP15/Javan734	MK448621	SP_ISb	115		QBX12688 (388)		WP_000704690 (388) (99/100)	115		12065	075	50881	96f	99.2	2
SpnSP31/Javan750	MK448638	SP_ISb	115		WP_061714105 (388)		WP_050238443 (388) (99/99)	005		11755	075	50881	100f	99.3	2
Unclassified prophages
ΦARI-0285-2	KT337346	comGC (previously, comYC)	100		ALH47425 (373)					34445	015_1	40390	71	97.9	11
ΦARI-0923	KT337370	comGC (previously, comYC)	100		WP_000876732 (382)	010			WP_050120696	33477	010_5	34661	92	99.5	11
ΦARI-0378	KT337348	comGC (previously, comYC)	100		WP_050210827 (380)	015			ALH47384 (222)	37461	015_1	40390	91	97.9	11
ΦARI-0468-4	KT337358	comGC (previously, comYC)	100		WP_000266839 (375)	080/090			CBW39025 (230)	37395	080_8	38987	88	97.7	11
ΦARI-0746	KT337365	comGC (previously, comYC)	100		WP_050201416 (375)	080				33181	080_4	39414	66	97.5	11
IPP41	KY065481	FP_Misc	SPD_RS04070–SPD_RS00120 (translocation) (new)		WP_050213885 (382)	010			WP_000350504	34915	010_3	37091	92	98.4	2, 4
IPP5	KY065449	FP_Misc	SPD_RS05275-SPD_RS05280 (new)		APD21520 (381)		WP_054392063 (381) (88/93)	105	APD21566	33495	010_3	37091	70	99.8	2, 4
SpnSP4/Javan723	MK448610	SP_ISe	SPD_RS03590–SPD_RS03595 (new)		QBX12427 (388)		WP_050289116 (388) (99/99)	115		13874	025	15844	59	99.4	2
SpnSP21/Javan740	MK448627	SP_ISe	SPD_RS03590–SPD_RS03595 (new)		QBX12819 (388)		WP_050251383 (388) (94/97)	005		15185	005_1	20281	81	98.4	2
IPP15	KY065456	FP_Misc	5' of SPD_RS04780 (new)		APD21915 (481)		(WP_050105991 (481) (99/99)	100	APD21969	38083	080_4	41015	66	93.9	2, 4
IPP54	KY065492	FP_Misc	3' de SPD_RS05665 (new)		APD23845 (373)				APD23899	38900	080_8	38987	91	97.5	2, 4
IPP27	KY065468	FP_Misc	SPD_RS06330-SPD_RS06345 (new)		APD22555 (383)		WP_000266851 (380) (52/74)	065	APD22603 (333) Glyco_hydro_25	32649	065_1	26701	45	96.0	2, 4
IPP11	KY065453	FP_Misc	SPD_RS07765–SPD07770 (new)		WP_050090600 (382)	010			WP_050144934	37518	010_7	38126	88	98.2	2, 4
IPP29	KY065470	FP_Misc	SPD_RS07765–SPD07770 (new)		WP_000876733 (382)	010/090			WP_000350489	33953	010_7	38126	89	97.4	2, 4
109751	MK044829				WP_044813689 (380)	015/090			WP_050279497 (284)	39520	No significant				22
a Nucleotides marked in red are missing in reference 4.
b This sequence corresponds to the antiparallel and complementary strand (Ref. 4)
c Similarity limited to the PPH010 component of PPH080_11.
d Probably, the first 16 amino acid residues are not translated.
e Probably, the first 12 amino acid residues are not translated.
f Similarity limited to the defective prophage in PPH075 that is colored in green.
References
1.	Chen, Y.-Y., Wang, J.-T., Lin, T.-L., Gong, Y.-N., Li, T.-H., Huang, Y.-Y., et al. (2019). Prophage excision in Streptococcus pneumoniae serotype 19A ST320 promote colonization: insight into its evolution from the ancestral clone Taiwan 19F-14 (ST236). Front. Microbiol. 10:205.
2.	Rezaei Javan, R., Ramos-Sevillano, E., Akter, A., Brown, J., and Brueggemann, A.B. (2019). Prophages and satellite prophages are widespread in Streptococcus and may play a role in pneumococcal pathogenesis. Nat. Commun. 10:4852.
3.	Càmara, J., Cubero, M., Martín-Galiano, A.J., García, E., Grau, I., Nielsen, J.B., et al. (2018). Evolution of the β-lactam-resistant Streptococcus pneumoniae PMEN3 clone over a 30-year period in Barcelona, Spain. J. Antimicrob. Chemother. 73:2941-2951.
4.	Brueggemann, A.B., Harrold, C.L., Javan, R.R., van Tonder, A.J., McDonnell, A.J., and Edwards, B.A. (2017). Pneumococcal prophages are diverse, but not without structure or history. Sci. Rep. 7:42976.
5.	Garriss, G., and Henriques-Normark, B. (2020). Lysogeny in Streptococcus pneumoniae. Microorganisms 8:1546.
6.	Croucher, N.J., Harris, S.R., Fraser, C., Quail, M.A., Burton, J., van der Linden, M., et al. (2011). Rapid pneumococcal evolution in response to clinical interventions. Science 331:430-434.
7.	Romero, P., Croucher, N.J., Hiller, N.L., Hu, F.Z., Ehrlich, G.D., Bentley, S.D., et al. (2009). Comparative genomic analysis of ten Streptococcus pneumoniae temperate bacteriophages. J. Bacteriol. 191:4854-4862.
8.	Camilli, R., Bonnal, R.J.P., Del Grosso, M., Iacono, M., Corti, G., Rizzi, E., et al. (2011). Complete genome sequence of a serotype 11A, ST62 Streptococcus pneumoniae invasive isolate.BMC Microbiol. 11:25.
9.	Furi, L., Crawford, L.A., Rangel-Pineros, G., Manso, A.S., De Ste Croix, M., Haigh, R.D., et al. (2019). Methylation warfare: interaction of pneumococcal bacteriophages with their host. J. Bacteriol. 201:e00370-19.
10.	Yang, H., Gong, Y., Zhang, H., Etobayeva, I., Miernikiewicz, P., Luo, D., et al. (2019). ClyJ is a novel pneumococcal chimeric lysin with a cysteine- and histidine-dependent amidohydrolase/peptidase catalytic domain. Antimicrob. Agents Chemother. 63:e02043-18.
11.	Croucher, N.J., Mostowy, R., Wymant, C., Turner, P., Bentley, S.D., and Fraser, C. (2016). Horizontal DNA transfer mechanisms of bacteria as weapons of intragenomic conflict. PLoS Biol. 14:e1002394.
12.	Croucher NJ, Coupland PG, Stevenson AE, Callendrello A, Bentley SD, and Hanage, W.P. (2014). Diversification of bacterial genome content through distinct mechanisms over different timescales. Nat. Commun. 5:5471.
13.	Romero, A., Lopez, R., Lurz, R., and Garcia, P. (1990). Temperate bacteriophages of Streptococcus pneumoniae that contain protein covalently linked to the 5' ends of their DNA. J. Virol. 64:5149-5155.
14.	Romero, A., Lopez, R., and Garcia, P. (1992). The insertion site of the temperate phage HB-746 is located near the phage remnant in the pneumococcal host chromosome. J. Virol. 66:2860-2864.
15.	Debardeleben, H.K., Lysenko, E.S., Dalia, A.B., and Weiser, J.N. (2014). Tolerance of a phage element by Streptococccus pneumoniae leads to a fitness defect during colonization. J. Bacteriol. 196:2670-2680.
16.	Croucher, N.J., Mitchell, A.M., Gould, K.A., Inverarity, D., Barquist, L., Feltwell, T., et al. (2013). Dominant role of nucleotide substitution in the diversification of serotype 3 pneumococci over decades and during a single infection. PLoS Genet. 9:e1003868.
17.	Obregón, V., García, P., López, R., and García, J.L. (2003). VO1, a temperate bacteriophage of the type 19A multiresistant epidemic 8249 strain of Streptococcus pneumoniae: analysis of variability of lytic and putative C5 methyltransferase genes. Microb. Drug Resist. 9:7-15.
18.	Gindreau, E., López, R., and García, P. (2000). MM1, a temperate bacteriophage of the 23F Spanish/USA multiresistant epidemic clone of Streptococcus pneumoniae: structural analysis of the site-specific integration system. J. Virol. 74:7803-7813.
19.	Obregón, V., García, J.L., García, E., López, R., and García, P. (2003). Genome organization and molecular analysis of the temperate bacteriophage MM1 of Streptococcus pneumoniae. J. Bacteriol. 185:2362-2368.
20.	Loeffler, J.M., and Fischetti, V.A. (2006). Lysogeny of Streptococcus pneumoniae with MM1 phage: improved adherence and other phenotypic changes. Infect. Immun. 74:4486-4495.
21.	Croucher, N.J., Walker, D., Romero, P., Lennard, N., Paterson, G.K., Bason, N.C., et al. (2009). Role of conjugative elements in the evolution of the multidrug-resistant pandemic clone Streptococcus pneumoniaeSpain23F ST81. J. Bacteriol. 191:1480-1489.
22.	van Tonder, A.J., Bray, J.E., Jolley, K.A., Jansen van Rensburg, M., Quirk, S.J., Haraldsson, G., et al. (2019). Genomic analyses of >3,100 nasopharyngeal pneumococci revealed significant differences between pneumococci recovered in four different geographical regions. Front. Microbiol. 10:317.
23.	Croucher, N.J., Hanage, W.P., Harris, S.R., McGee, L., van der Linden, M., de Lencastre, H., et al. (2014). Variable recombination dynamics during the emergence, transmission and 'disarming' of a multidrug-resistant pneumococcal clone. BMC Biol. 12:49.
