# Supplementary material for: Streptococcus pneumoniae: a Plethora of Temperate Bacteriophages With a Role in Host Genome Rearrangement
Source: Front Cell Infect Microbiol. 2021 Nov 18;11:775402. doi: 10.3389/fcimb.2021.775402 (PMC8637289; doi:10.3389/fcimb.2021.775402)
Supplement: Supplementary file 1 [file DataSheet_1.zip › Table S6.xlsx]

## Sheet: Hoja1
TABLE S6 | Cromosomal locations of the attL and attR sites in selected strains and the corresponding PHASTER predictions.a
Lysogenic strain	WGS project	Serotype	Sequence	PMEN clone	GPSC	No. of		PPH005				PPH010				PPH015				PPH020				PPH025				PPH030				PPH035				PPH040				PPH045				PPH050				PPH055
	or Acc. No.		type			prophages		attL	attR	Name (length)		attL	attR	Name (length)		attL	attR	Name (length)		attL	attR	Name (length)		attL	attR	Name (length)		attL	attR	Name (length)		attL	attR	Name (length)		attl	attR	Name (length)		attL	attR	Name (length)		attL	attR	Name (length)		attL	attR
	Complete genomes
INV104	NC_017591.1/FQ312030.1	1	227	28 (DLV)	31	1
P1031	NC_012467.1/CP000920.1	1	303	27 (SLV)	2	1						24213 CTTTTTCATAATAATCTCCCT 24233	59704 CTTTTTCATAATAATCTCCCT 59724	PPH010_10 (35,491 bp)
SPN032672	NC_021003.1/FQ312039.1	1	306	28	31	1
SPN033038	NC_021004.1/FQ312042.1	1	306	28	31	1
NCTC7465 (SPN7465)	NZ_LN831051.1/LN831051.1 /c	1	615	29	2	1						1637812 CTTTTTCATAATAATCTCCCT 1637832	1673292 CTTTTTCATAATAATCTCCCT 1673312	(35,480 bp)
gamPNI0373	NC_018630.1/CP001845.1	1	618		2	1						24212 CTTTTTCATAATAATCTCCCT 24232	59701 CTTTTTCATAATAATCTCCCT 59721	(35,489 bp)
4496	NZ_LR129840.1/LR129840.1	1	3018	29 (SLV)		1						24017 CTTTTTCATAATAATCTCCCT 24037	59412 CTTTTTCATAATAATCTCCCT 59432	(35,395 bp)
M23734	NZ_CP031247.1/CP031247.1 /c	1	12695			1						651155 CTTTTTCATAATAATCTCCCT 651175	686646 CTTTTTCATAATAATCTCCCT 686666	(35,491 bp)
180-2	NZ_LR129843.1/LR129843.1	3	180	31	12	1						23438 CTTTTTCATAATAATCTCCCT 23458	57539 CTTTTTCATAATAATCTCCCT 57559	(34,101 bp)
180-15	NZ_LR129844.1/LR129844.1	3	180	31	12	1						23438 CTTTTTCATAATAATCTCCCT 23458	57539 CTTTTTCATAATAATCTCCCT 57559	(34,101 bp)
OXC141	NC_017592.1/FQ312027.1	3	180	31	12	1						23623 CTTTTTCATAATAATCTCCCT 23643	57724 CTTTTTCATAATAATCTCCCT 57744	(34,101 bp)
SPN034156	NC_021006.1/FQ312045.1	3	180	31	12	1						1131782 CTTTTTCATAATAATCTCCCT 1131802	1164597 CTTTTTCATAATAATCTCCCT 1164617	(32,815 bp)
SPN034183	NC_021028.1/FQ312043.1	3	180	31	12	1						23623 CTTTTTCATAATAATCTCCCT 23643	57724 CTTTTTCATAATAATCTCCCT 57744	(34,101 bp)
SPN994038	NC_021026.1/FQ312041.2	3	180	31	12	1						23623 CTTTTTCATAATAATCTCCCT 23643	57724 CTTTTTCATAATAATCTCCCT 57744	(34,101 bp)
SPN994039	NC_021005.1/FQ312044.2	3	180	31	12	1						23623 CTTTTTCATAATAATCTCCCT 23643	57724 CTTTTTCATAATAATCTCCCT 57744	PPH010_14 (34,101 bp)
KK0981	NZ_AP017971.1/AP017971.1	3	242	15	14	1										24704 TTGTGTGCTCTTTTTTCGTGC 24724	31846 TTGTGTGCTCTTTTTTCGTGC 31866	PPH015_3 (7,142 bp)
2245STDY6178854 (GPSC51)	NZ_LR536841.1/LR536841.1	3	458		51	1
HKU1-14	NZ_CP019299.1/CP019299.1	3	6011			1																						166620 ATTATACTACAAAATCGGCCTTTT 166643	177959 ATTATACTACAAAATCGGCCTTTT 177982	(11,339 bp)
A45 (SPNA45)	NC_018594.1/HE983624.1	3	6934			4						24225 CTTTTTCATAATAATCTCCCT 24245	59350 TTTTTTCAAAAAAATAGACCT 59370	PPH010_13 (35,125 bp)										1887184 TTGTAAAGAAAT 1887195	1903028 TTGTAAGGGAAT 1903039	PPH025 (15,844 bp)														1768541 GTAAAGCTAGCCAGTTCTCAAAACGCTAAT 1768512	1776731 GTAAAGCTTCACAATTCAGTAAACGTTAAT 1776702	PPH045_3 (8,190 bp)
TIGR4; ATCC BAA-334	NC_003028.3/AE005672.3	4	205	38	27	1
TIGR4	NZ_AKVY01000001.1/AKVY01000001.1	4	205	38	27	1
Xen35	NZ_CP025256.1/CP025256.1	4	205	38	27	1
2245STDY5775545 (GPSC70)	NZ_LR216030.1/LR216030.1	4	1221		70	1
2245STDY6092581 (GPSC79)	NZ_LR216042.1/LR216042.1	4	5410		79	1
70585	NC_012468.1/CP000918.1	5	289	19	8	1						24749 CTTTTTCATAATAATCTCCCT 24769	61790 TTTTTTCAAAAAAAAAATAGACCT 61813	(37,041 bp)
2245STDY6106635 (GPSC5)	NZ_LR536837.1/LR536837.1	6A	172	26 (SLV)	5	3						52797 CTTTTTCATAATAATCTCCCT 52817	87858 CTTTTTCATAATAATCTCCCT 87878	(35,061 bp)														233038 ATTATACTACAAAATCGGCTTTTT 233061	245942 ATTATACTACAAAATCGGCCTTTT 245965	(12,904 bp)
2245STDY5562629 (GPSC97)	NZ_LR216014.1/LR216014.1 /c	6A	376	23	97	2						10335 CTTTTTCATAATAATCTCCCT 10355	44063 CTTTTTCATAATAATCTCCCT 44083	PPH010_7 (33,728 bp)		44741 TTGTGTGCTCTTTTTTCGTGC 44761	50420 TTGTGTGCTCTTTTTTTCGTGC 50441	(5,679 bp)
6A-10	NZ_CP053210.1/CP053210.1	6A	460		64	2		3068 TTAGCACTTTATCCCTTTTTGTGTTA 3093	15398 TTAGCGCTTTATCCCTTTTTGTGTTA 15423	PPH005_7 (12,330 bp)
569492b0-41bd-11e5-998e-3c4a9275d6c6 (GPSC13)	NZ_LR216064.1/LR216064.1	6A	473		13	1										3821 TTGTGTGCTCTTTTTTCGTGC 3841	9500 TTGTGTGCTCTTTTTTTCGTGC 9521	(5,679 bp)
2245STDY6092949 (GPSC62)	NZ_LR216055.1/LR216055.1	6A	913		62	4										Insertion sequence	18086 TTGTGTGCTCTTTTTTCGTGC 18106	(5,591 bp)																														629470 CATATTATTTTGAAAT 629485	642865 CAAATTATTTTGAAAT 642880
2245STDY5609197 (GPSC105)	NZ_LR216013.1/LR216013.1	6A	5623		105	2																						185799 ATTATACTACAAAATCGGCCTTTT 185822	197298 ATTATACTACAAAATCGGCCTTTT 197321	PPH030_4 (11,499 bp)
670-6B	NC_014498.1/CP002176.1	6B	90	2	23	3		3131 TTAGCACTTTATCCCTTTTTGTGTTA 3156	18884 TTAGCAAGTTTACCCTTTTTGTGTTA 18909	PPH005_3 (15,753 bp)		39374 CTTTTTCATAATAATCTCCCT 39394	77823 CTTTTTCATAATAATCTCCCT 77843	PPH010_1 (38,449 bp)
CP2215	NZ_CP028436.1/CP028436.1	NTb	138		24	2										23807 TTGTGTGCTCTTTTTTCGTGC 23827	61549 TTGTGTGCTCTTTTTTTGTGCT 61570	(37,742 bp)										213299 ATTATACTACAAAATCGGCTTTTT 213322	226203 ATTATACTACAAAATCGGCCTTTT 226226	(12,904 bp)
4041STDY6836169	NZ_LS483523.1/LS483523.1 /c	6B	138		24	1																						1823736 ATTATACTACAAAATCGGCTTTTT 1823759	1836640 ATTATACTACAAAATCGGCCTTTT 1836663	(12,904 bp)
2245STDY6178787 (GPSC47)	NZ_LR216060.1/LR216060.1	6B	315	20	47	2		2172390 TTAGCACTTTATCCCTTTTTGTGTTA 2172415	2190974 TTAGCAAGTTTACCCTTTTTGTGTTA 2190999	(18,584 bp)		3152 CTTTTTCATAATAATCTCCCT 3172	36650 CTTTTTCATAATAATCTCCCT 36670	PPH010_9 (33,498 bp)
2245STDY5562600 (GPSC76)	NZ_LR216021.1/LR216021.1	6B	1092		76	2
2245STDY5609237 (GPSC115)	NZ_LR216019.1/LR216019.1	6B	1662		115	2		2067271 TTAGCACTTTATCCCTTTTTGTGTTA 2067296	63 TTAGCAAGTTTACCCTTTTTGTGTTA 88	(24,758 bp)						20325 TTGTGTGCTCTTTTTTCGTGC 20345	27236 TTGTGTGCTCTTTTTTCGTGCT 27257	(6,911 bp)
GPS_ZA_821-sc-1950967 (GPSC37)	NZ_LR536845.1/LR536845.1	6B	2421		37	3		2048404 TTAGCACTTTATCCCTTTTTGTGTTA 2048429	2063608 TTAGCAAGTTTACCCTTTTTGTGTTA 2063633	PPH005_4 (15,204 bp)						4183 TTGTGTGCTCTTTTTTCGTGC 4203	43256 TTGTGTGCTCTTTTTTTCGTGCT 43278	(39,073 bp)
2245STDY5868782 (GPSC58)	NZ_LR216033.1/LR216033.1	6B	5516		58	2										54084 TTGTGTGCTCTTTTTTCGTAC 54104	59791 TTGTGTGCTCTTTTTTCGTGCT 59812	(5,707 bp)
2245STDY6106337 (GPSC40)	NZ_LR216051.1/LR216051.1	6B	12162		40	1
4041STDY6836170	NZ_LS483449.1/LS483449.1	7C	4956		93	2																						183878 ATTATACTACAAAATCGGCCTTTT 183901	196441 ATTATACTACAAAATCGGCCTTTT 196464	(12,563 bp)										294741 GTAAAGCATCACAATTTAGTAAACGTTAAT 294770	303983 GTAAAGCATCACAATTTAGTAAACGTTAAT 304012	(9,242 bp)
4041STDY6836167	NZ_LS483448.1/LS483448.1	9V	156	3	6	3		2935 TTAGCACTTTATCCCTTTTTGTGTTA 2960	16597 TTAGCAAGTTTTCCCTTTTTGTGTTA 16622	(13,662 bp)		34305 CTTTTTCATAATAATCTCCCT 34325	67694 CTTTTTCATAATAATCTCCCT 67714	PPH010_12 (33,389 bp)
GPS_HK_150-sc-2296816 (GPSC43)	NZ_LR216062.1/LR216062.1	9V	1263		43	1																						144888 ATTATACTACAAAATCGGCCTTTT 144911	156227 ATTATACTACAAAATCGGCCTTTT 156250	PPH030_5 (11,339 bp)
2245STDY5699394 (GPSC30)	NZ_LR216024.1/LR216024.1	10B	7055		30	3		31792 TTAGCACTTTATCCCTTTTTGTGTTA 31817	39937 TTAGCAAGTTTTCCCTTTTTGTGTTA 39962	PPH005_10 (8,145 bp)						60326 TTGTGTGCTCTTTTTTAGTGC 60346	66186 TTGTGTGCTCTTTTTTCGTGCT 66207	(5,860 bp)																						316876 GTAAAGCATCACAATTTAGTAAACGTTAAT 316905	327842 GTAAAGCATCACAATTTAGTAAACGTTAAT 327871	PPH045_1 (10,966 bp)
AP200	NC_014494.1/CP002121.1	11A	62	33 (DLV)	3	1						23321 CTTTTTCATAATAATCTCCCT 23341	59310 CTTTTTCATAATAATCTCCCT 59330	PPH010_4 (35,989 bp)
11A	NZ_CP018838.1/CP018838.1	11A	8279	3 (DLV)		2		1619765 TTAGCACTTTATCCCTTTTTGTGTTA 1619790	1633427 TTAGCAAGTTTTCCCTTTTTGTGTTA 1633452	(13,662 bp)
b04a6400-1f66-11e7-b93e-3c4a9275d6c8 (GPSC55)	NZ_LR536843.1/LR536843.1	12F	3774		55	2																						180625 ATTATACTACAAAATCGGCCTTTT 180648	193624 ATTATACTACAAAATCGGCCTTTT 193647	PPH030_1 (12,999 bp)										288906 GTAAAGCATCACAATTTAGTAAACGTTAAT 288935	298151 GTAAAGCATCACAATTTAGTAAACGTTAAT 298180	(9,245 bp)
ASP0581	NZ_AP019192.2/AP019192.2	12F	4846			1														84796 TACAACAAAATGCTTTAATTTTA 84818	91948 TACAACAAAATGTTGTAATATTT 91970	PPH020_3 (7,152 bp)
2245STDY5699475 (GPSC65)	NZ_LR536831.1/LR536831.1	13	2053		65	1						28856 CTTTTTCATAATAATCTCCCT 28876	66662 CTTTTTCATAATAATCTCCCT 66682	PPH010_8 (37,806 bp)
55896440-41bd-11e5-998e-3c4a9275d6c6 (GPSC18)	NZ_LR216065.1/LR216065.1	14	13	9 (SLV)	18	1
4559	NZ_LR595848.1/LR595848.1	14	15	9 (SLV)	18	1						24002 CTTTTTCATAATAATCTCCCT 24022	59409 CTTTTTCATAATAATCTCCCT 59429	PPH010_2 (35,407 bp)
JJA	NC_012466.1/CP000919.1	14	66	18 (SLV)	16	2										24892 TTGTGTGCTCTTTTTTCGTGC 24912	31145 TTGTGTGCTCTTTTTTTCGTGC 31166	PPH015_4 (6,253 bp)
2245STDY5562562 (GPSC39)	NZ_LR216025.1/LR216025.1	14	124	35	39	2		1964840 TTAGCACTTTATCCCTTTTTGTGTTA 1964865	1981288 TTAGCAAGTTTACCCTTTTTGTGTTA 1981313	PPH005_2 (16,448 bp)		2008577 CTTTTTCATAATAATCTCCCTT 2008598	2044014 CTTTTTCATAATAATCTCCCTT 2044035	(35,437 bp)
NCTC11902 (Lederle)	NZ_LS483417.1/LS483417.1	14	124	35	39	1		2935 TTAGCACTTTATCCCTTTTTGTGTTA 2960	19382 TTAGCAAGTTTACCCTTTTTGTGTTA 19407	(16,447 bp)
2245STDY6020210 (GPSC14)	NZ_LR216043.1/LR216043.1	14	242	15	14	1										52712 TTGTGTGCTCTTTTTTCGTGC 52732	58580 TTGTGTGCTCTTTTTTCGTGC 58600	(5,868 bp)
2245STDY5562412 (GPSC108)	NZ_LR216028.1/LR216028.1	14	9487		108	1														67383 TACAACAAAATGCTTTAATTTT 67404	73662 TACAACAAAATGTTGTAATATTT 73684	(6,279 bp)
SPN XDR SMC1710-32	NZ_CP025838.1/CP025838.1	15A	8279	3 (DLV)		2		3131 TTAGCACTTTATCCCTTTTTGTGTTA 3156	16793 TTAGCAAGTTTTCCCTTTTTGTGTTA 16818	(13,662 bp)
2245STDY6092834 (GPSC80)	NZ_LR216048.1/LR216048.1	15A	10618		80	1
GPS_HK_21-sc-2296565 (GPSC4)	NZ_LR216058.1/LR216058.1	15B/C	200	37 (SLV)	4	2										4806 TTGTGTGCTCTTTTTTCGTGC 4826	11059 TTGTGTGCTCTTTTTTTCGTGC 11080	(6,253 bp)
2245STDY6092613 (GPSC25)	NZ_LR216046.1/LR216046.1	15B/C	8687		25	2						85355 CTTTTTCATAATAATCTCCCT 85375	123481 CTTTTTCATAATAATCTCCCT 123501	PPH010_7 (38,126 bp)														284114 ATTATACTACAAAATCGGCCTTTT 284137	296689 ATTATACTACAAAATCGGCCTTTT 296712	PPH030_3 (12,575 bp)
2245STDY6031048 (GPSC103)	NZ_LR216041.1/LR216041.1	16F	3407		103	1
2245STDY5775485 (GPSC33)	NZ_LR216026.1/LR216026.1	16F	4088		33	2										28972 TTGTGTGCTCTTTTTTCGTGC 28992	41336 TTGTGTGCTCTTTTTTCGTGC 41356	PPH015_2 (12,364 bp)																														639389 CATATTATTTTGAAAT 639404	652775 CAAATTATTTTGAAAT 652790
4041STDY6836166	NZ_LS483451.1/LS483451.1	16F	5326		114	3						23409 CTTTTTCATAATAATCTCCCT 23429	60500 CTTTTTCATAATAATCTCCCT 60520	PPH010_3 (37,091 bp)		61178 TTGTGTGCTCTTTTTTCGTAC 61198	66856 TTGTGTGCTCTTTTTTTCGTGC 66877	(5,678 bp)
2245STDY6020221 (GPSC50)	NZ_LR216045.1/LR216045.1	18C	1073	36 (DLV)	50	1
2245STDY5983173 (GPSC67)	NZ_LR216034.1/LR216034.1	18C	4350		67	2
Taiwan19F-14	NC_012469.1/CP000921.1	19F	236	14		3		3131 TTAGCACTTTATCCCTTTTTGTGTTA 3156	23412 TTAGCAAGTTTACCCTTTTTGTGTTA 23437	PPH005_1 (20,281 bp)																		197980 ATTATACTACAAAATCGGCTTTTT 198003	210864 ATTATACTACAAAATCGGCCTTTT 210887	(12,884 bp)										305839 GTAAAGCATCACAATTCTCAAAACGTTAAT 305868	314930 GTAAAGCATCACAATTTAGTAAACGTTAAT 314959	(9,091 bp)
A026	NC_022655.1/CP006844.1	19F	271	14 (SLV)	1	2																						156600 ATTATACTACAAAATCGGCTTTTT 156623	169483 ATTATACTACAAAATCGGCCTTTT 169506	(12,883 bp)										264613 GTAAAGCATCACAATTCTCAAAACGTTAAT 264642	273703 GTAAAGCATCACAATTTAGTAAACGTTAAT 273732	(9,090 bp)
SWU02	NZ_CP018347.1/CP018347.1	19F	271	14 (SLV)	1	2																						589196 ATTATACTACAAAATCGGCTTTTT 589219	602079 ATTATACTACAAAATCGGCCTTTT 602102	(12,883 bp)										697209 GTAAAGCATCACAATTCTCAAAACGTTAAT 697238	706299 GTAAAGCATCACAATTTAGTAAACGTTAAT 706328	(9,090 bp)
ST556	NC_017769.2/CP003357.2	19F	556			4		3131 TTAGCACTTTATCCCTTTTTGTGTTA 3156	21703 TTAGCAAGTTTACCCTTTTTGTGTTA 21728	(18,572 bp)						42883 TTGTGTGCTCTTTTTTCGTGC 42903	82916 TTGTGTGCTCTTTTTTTCGTGC 82937	(40,033 bp)										236806 ATTATACTACAAAATCGGCTTTTT 236829	249690 ATTATACTACAAAATCGGCCTTTT 249713	(12,884 bp)										344836 GTAAAGCATCACAATTCTCAAAACGTTAAT 344865	353926 GTAAAGCATCACAATTTAGTAAACGTTAAT 353955	(9,090 bp)
M16808	NZ_CP031245.1/CP031245.1	19F	1203		48	1						555072 CTTTTTCATAATAATCTCCCT 555092	589733 CTTTTTCATAATAATCTCCCT 589753	PPH010_5 (34,661 bp)
ATCC 49619	NZ_AP018938.1/AP018938.1	19F	1203		48	1						24485 CTTTTTCATAATAATCTCCCT 24505	59146 CTTTTTCATAATAATCTCCCT 59166	(34,661 bp)
NCTC12977 (= ATCC 49619)	NZ_LR134294.1/LR134294.1	19F	1203		48	1						1647606 CTTTTTCATAATAATCTCCCT 1647626	1682267 CTTTTTCATAATAATCTCCCT 1682287	(34,661 bp)
2245STDY5775874 (GPSC90)	NZ_LR216032.1/LR216032.1	19F	8328		90	1										2072833 TTGTGTGCTCTTTTTTTCGTGC 2072854	32868 TTGTGTGCTCTTTTTTCGTGC 32888	Chromosomal rearrangement
MDRSPN001	NZ_AP018391.1/AP018391.1	19F	1017	14 (SLV)		1																						158728 ATTATACTACAAAATCGGCTTTTT 158751	171612 ATTATACTACAAAATCGGCCTTTT 171635	(12,884 bp)
SA_GPS_SP505-sc-1895675 (GPSC21)	NZ_LR216035.1/LR216035.1	19F	10619		21	3										2015185 TTGTGTGCTCTTTTTTTGTGC 2015165	2054217 TTGTGTGCTCTTTTTTGTAC 2054198	(39,032 bp)
2245STDY5562369 (GPSC11)	NZ_LR216015.1/LR216015.1	19A	193	30	11	2																						202338 ATTATACTACAAAATCGGCCTTTT 202361	215246 ATTATACTACAAAATCGGCCTTTT 215269	(12,908 bp)										309673 GTAAAGCATCACAATTTAGTAAACGTTAAT 309702	318921 GTAAAGCATCACAATTTAGTAAACGTTAAT 318950	PP045_2 (9,248 bp)
AUSMDU00010538	NZ_CP045931.1/CP045931.1	19A	199	37	4	1										24696 TTGTGTGCTCTTTTTTCGTGC 24716	30949 TTGTGTGCTCTTTTTTTCGTGC 30970	(6,253 bp)
Hungary19A-6	NC_010380.1/CP000936.1	19A	268	6		3						23350 CTTTTTCATAATAATCTCCCT 23370	58147 CTTTTTCATAATAATCTCCCT 58167	(34,797 bp)		58825 TTGTGTGCTCTTTTTTCGTGC 58845	99215 TTGTGTGCTCTTTTTTCGTGC 99235	PPH015_1 (40,390 bp)										253972 ATTATACTACAAAATCGGCTTTTT 253995	266876 ATTATACTACAAAATCGGCCTTTT 266899	(12,904 bp)
SP49	NZ_CP018136.1/CP018136.1	19A	277	26 (DLV)	5	4						23387 CTTTTTCATAATAATCTCCCT 23407	60938 CTTTTTCATAATAATCTCCCT 60958	PPH010_9 (37,551 bp)		61616 TTGTGTGCTCTTTTTTCGTGC 61636	100327 TTGTGTGCTCTTTTTTTCGTGC 100348	(38,711 bp)										247914 ATTATACTACAAAATCGGCTTTTT 247937	260818 ATTATACTACAAAATCGGCCTTTT 260841	PPH030_2 (12,904 bp)
SP64	NZ_CP018138.1/CP018138.1	19A	320	14 (DLV)	1	1																						177043 ATTATACTACAAAATCGGCTTTTT 177066	189926 ATTATACTACAAAATCGGCCTTTT 189949	(12,883 bp)
TCH8431/19A	NC_014251.1/CP001993.1	19A	320	14 (DLV)	1	2		248856 TTAGCACTTTATCCCTTTTTGTGTTA 248881	267428 TTAGCAAGTTTACCCTTTTTGTGTTA 267453	(18,572 bp)																		440193 ATTATACTACAAAATCGGCTTTTT 440216	453076 ATTATACTACAAAATCGGCCTTTT 453099	(12,883 bp)
2245STDY6178826 (GPSC53)	NZ_LR216061.1/LR216061.1	19A	847	3 (DLV)	53	2		79836 TTAGCACTTTATCCCTTTTTGTGTTA 79861	92872 TTAGCAAGTTTTCCCTTTTTGTGTTA 92897	PPH005_6 (13,036 bp)																										346551 GGTCTTTTTACTTGCCG 346567	387600 GGTATTTTTAAATGCCG 387616	PPH040 (41,049 bp)
GPS_US_PATH396-sc-2296505 (GPSC10)	NZ_LR216050.1/LR216050.1	19A	2013	32 (DLV)	10	1										3764 TTGTGTGCTCTTTTTTCGTGC 3784	10017 TTGTGTGCTCTTTTTTTCGTGC 10038	(6,253 bp)
2245STDY5775603 (GPSC17)	NZ_LR216036.1/LR216036.1	19A	2062		17	3						2101154 CTTTTTCATAATAATCTCCCT 2101134	30810 CTTTTTCATAATAATCTCCCT 30830	chromosomal reorganization																														365452 GCAGAAGAATTATAA 365466	403391 GCGGATGAACTATAT 403405	PPH050 (37,939 bp)
SP61	NZ_CP018137.1/CP018137.1	19A	2432			1																						175380 ATTATACTACAAAATCGGCTTTTT 175403	188263 ATTATACTACAAAATCGGCCTTTT 188286	(12,883 bp)
2245STDY6020240 (GPSC61)	NZ_LR536835.1/LR536835.1	22F	698		61	2										73906 TTGTGTGCTCTTTTTTCGTGC 73925	79596 TTGTGTGCTCTTTTTTTCGTGC 79617	(5,690 bp)																						312451 GTAAAGCTAGCCAGTTCTCAAAACGTTAAT 312480	323287 GTAAAGCATCACAATTTAGTAAACGTTAAT 323316	(10,836 bp)
2245STDY5699131 (GPSC7)	NZ_LR216022.1/LR216022.1	23F	33	4 (SLV)	7	3																						285626 ATTATACTACAAAATCGGCCTTTT 285649	298200 ATTATACTACAAAATCGGCCTTTT 298223	(12,574 bp)																		762060 CATATTATTTTGAAAT 762075	775463 CAAATTATTTTGAAAT 775478
ATCC 700669	NC_011900.1/FM211187.1	23F	81	1	16	2										26304 TTGTGTGCTCTTTTTTCGTGC 26324	32557 TTGTGTGCTCTTTTTTTCGTGC 32578	(6,253 bp)
335	NZ_CP026670.1/CP026670.1	23F	81	1	16	2										26304 TTGTGTGCTCTTTTTTCGTGC 26324	32557 TTGTGTGCTCTTTTTTTCGTGC 32578	(6,253 bp)
M26365	NZ_CP031248.1/CP031248.1 /c	23F	802		20	3		676396 TTAGCACTTTATCCCTTTTTGTGTTA 676421	687747 TTAGCAAGTTTACCCTTTTTGTGTTA 687772	(11,351 bp)																		1301181 ATTATACTACAAAATCGGCCTTTT 1301158	1313594 ATTATACTACAAAATCGGCTTTTT 1313571	(12,413 bp)
2245STDY6030848 (GPSC20)	NZ_LR216040.1/LR216040.1	23F	802		20	3		31700 TTAGCACTTTATCCCTTTTTGTGTTA 31725	43055 TTAGCAAGTTTACCCTTTTTGTGTTA 43080	PPH005_8 (11,355 bp)																		204918 ATTATACTACAAAATCGGCTTTTT 204941	217331 ATTATACTACAAAATCGGCCTTTT 217354	(12,413 bp)
2245STDY5605682 (GPSC94)	NZ_LR216018.1/LR216018.1	23F	2174		94	2		53851 TTAGCACTTTATCCCTTTTTGTGTTA 53876	70310 TTAGCAAGTTTACCCTTTTTGTGTTA 70323	(16,459 bp)		90854 CTTTTTCATAATAATCTCCCT 90874	124119 CTTTTTCATAATAATCTCCCT 124139	PPH010_6 (33,265 bp)
2245STDY5775553 (GPSC54)	NZ_LR536833.1/LR536833.1	23F	10688		54	3		31554 TTAGCACTTTATCCCTTTTTGTGTTA 31579	45221 TTAGCGCTTTATCCCTTTTTGTGTTA 45246	PPH005_5 (13,667 bp)		60008 CTTTTTCATAATAATCTCCCT 60028	95265 CTTTTTCATAATAATCTCCCT 95285	PPH010_11 (35,257 bp)
2245STDY6031034 (GPSC78)	NZ_LR216047.1/LR216047.1	23B	5706		78	3										73373 TTGTGTGCTCTTTTTTAGTGC 73393	79550 TTGTGTGCTCTTTTTTCGTGC 79570	PPH015_5 (6,177 bp)
2245STDY5982722 (GPSC57)	NZ_LR216031.1/LR216031.1	31	10479		57	1														66887 TACAACAAAATGCTTTAATTTT 66908	73166 TACAACAAAATGTTGTAATATTT 73188	PPH020_2 (6,279 bp)
2245STDY5775610 (GPSC34)	NZ_LR216039.1/LR216039.1	34	10697		34	2																						225008 ATTATACTACAAAATCGGCCTTTT 225031	237730 ATTATACTACAAAATCGGCCTTTT 237753	(12,722 bp)
2245STDY6093044 (GPSC72)	NZ_LR216049.1/LR216049.1	35B	11721		72	5		31646 TTAGCACTTTATCCCTTTTTGTGTTA 31671	47602 TTAGCAAGTTTTCCCTTTTTGTGTTA 47627	(15,956 bp)		68263 CTTTTTCATAATAATCTCCCT 68283	68430 CTTTTTCATAATAATCTCCCT 68450	(167 bp)						132193 TACAACAAAATGTTGTAATATTT 132215	143368 GATAACAAAATGTTGTAATATTT 143387	PPH020_1 (11,175 bp)						229852 ATTATACTACAAAATCGGCCTTTT 229875	242005 ATTATACTACAAAATCGGCCTTTT 242028	(12,153 bp)
2245STDY5605669 (GPSC38)	NZ_LR216017.1/LR216017.1	38	310		38	1
2245STDY6178828 (GPSC19)	NZ_LR216069.1/LR216069.1	42	1955		19	3						131340 CTTTTTCATAATAATCTCCCT 131360	131527 CTTTTTCATAATAATCTCCCT 131547	PPH010_15 (187 bp)
NT_110_58	NZ_CP007593.1/CP007593.1	NT	344	42	81	2		3120 TTAGCACTTTATCCCTTTTTGTGTTA 3145	13715 TTAGCAAGTTTCCCCTTTTTGTGTTA 13740	PPH005_9 (10,595 bp)
	Unfinished genomes
NCTC 11898	NZ_UHGT01000002.1	10F	11136			1
SMRU2523	NZ_CGZA01000015.1 /c	14	63	25		1
ND6117	NZ_CFIR02000087.1	15A	63	25		1
GA56348	NZ_ALCO01000008.1	22F	433		19	1
SMRU973	NZ_CKQP01000003.1 /c	35B	SLV4935			1
R34-3204	NZ_CNQS02000140.1	35B	558	24 (SLV)	59	1
BS397	NZ_ABWC01000001.1	NT	13	9 (SLV)	18	1																										210635 CTTTTTCATAATAATCTCCCTTAACTCCACCCAATCAGGTGGAGTTTTTTAGCTTTATTTCAGGCTTTTGGGGACTATTCTAAAAATAATTTTTCGATATTTTTCGGTATTTTTCGGATTTTGGTCGGGGAATTGGCGGGGACTTTTT 210782	245171 CTTTTTCATAATAATCTCCCTTAACTTCACCCAATCAGGTGGAGTTTTTTAGCTCTATTTCAGGCTTTTGGGGACTATTCTAAAAATAATTTTTCGATATTTTTCGGTATTTTTCGGATTTTGGTCGGGGAATTGGCGGGGACTTTTT 245318	PPH035 (34,536 bp)
SMRU257	NZ_CKNY01000002.1 /c	NT	4451		118	1
SMRU2922	NZ_CMCW01000006.1	NT	6714		265	1
a /c means that the compared sequence corresponds to the reverse complement of the sequence included in the database. Within a group, equivalent PPHs are shadowed with the same color. The attL and attR sequences that contain too many ambiguous residues are shown in a yellow background. PHASTER predictions matching a PPH are shown in a gray background.
b Strain CP2215 is a nonencapsulated derivative of MD5037, a clinical pneumococcal isolate of serotype 6B (Cowley, L. A., Petersen, F. C., Junges, R., Jimson D. Jimenez, M., Morrison, D. A., and Hanage, W. P. (2018) Evolution via recombination: cell-to-cell contact facilitates larger recombination events in Streptococcus pneumoniae. PLoS Genet. 14, e1007410). NT, nontypeable.
[truncated: 53 more columns]
