# Supplementary material for: Streptococcus pneumoniae: a Plethora of Temperate Bacteriophages With a Role in Host Genome Rearrangement
Source: Front Cell Infect Microbiol. 2021 Nov 18;11:775402. doi: 10.3389/fcimb.2021.775402 (PMC8637289; doi:10.3389/fcimb.2021.775402)
Supplement: Supplementary file 1 [file DataSheet_1.zip › Table S1.xlsx]

## Sheet: Table S1
Table S1 | Dataset of S. pneumoniae strains including their putative prophages.a
Strain	WGS project or Acc. No.	Isolation source	Serotype or	ST	PMEN clone	GPSC	lytASpn allele	LytA allele	PPH005	PPH010			PPH015			PPH020	PPH025	PPH030	PPH035			PPH040			PPH045	PPH050			PPH055	PPH060	PPH065		PPH070	PPH075			PPH080			PPH085			PPH090			PPH095	PPH100
			Serogroup						Int	Int	lytAPPH allele	NAM-amidase	Int	lytAPPH allele	NAM-amidase	Int	Int	Int	Int	lytAPPH allele	NAM-amidase	Int	lytAPPH allele	NAM-amidase	Int	Int	lytAPPH allele	NAM-amidase	Int	Int	Int	Lysozyme	Int	Int	lytAPPH allele	NAM-amidase	Int	lytAPPH allele	NAM-amidase	Int	lytAPPH allele	NAM-amidase	Int	lytAPPH allele	NAM-amidase	Int	Int	lytAPPH allele	NAM-amidase
SPN1041	CACE01	Disease	1	217	27	2	019	WP_000405240		WP_000876726	001	WP_000350458
SMRU86	CKBE01	Nasopharynx	1	217	27	2	019	WP_000405240		WP_000876726	001	WP_000350458
SMRU339	CKHP01	Nasopharynx	1	217	27	2				WP_000876726																																					WP_050138508
SMRU512	CKKT01	Nasopharynx	1	217	27	2	019	WP_000405240		WP_000876726	001	WP_000350458
SMRU674	CRAB01	Nasopharynx	1	217	27	2		WP_050967005 (291 aa)		WP_000876726		CKB24519 (147 aa)
SMRU764	CQWN01	Nasopharynx	1	217	27	2		WP_050364760 (289 aa)		WP_000876726		WP_078135217 (41 aa)
SMRU3075	CMLX01	Nasopharynx	1	217	27	2	019	WP_000405240		WP_000876726	001	WP_000350458
INV104	NC_017591.1/FQ312030.1	Disease	1	227	28 (DLV)	31	006	WP_000405233																									WP_001021177
P1031	NC_012467.1/CP000920.1	Disease	1	303	27 (SLV)	2	019	WP_000405240		WP_000876726	001	WP_000350458
PCS8235	NZ_CM001835.1/CM001835.1	Blood	1	304	40	31	006	WP_000405233
SPN032672	NC_021003.1/FQ312039.1	Disease	1	306	28	31	006	WP_000405233																									WP_001021177
SPN033038	NC_021004.1/FQ312042.1	Disease	1	306	28	31	006	WP_000405233																									WP_001021177
SPN061370	CACJ01	Not known	1	306	28	31	006	WP_000405233
NCTC7465 (SPN7465)	NZ_LN831051.1/LN831051.1	Not known	1	615	29	2	017	WP_000405234		WP_000876726	001	WP_000350458
gamPNI0373	NC_018630.1/CP001845.1	Blood	1	618		2	017	WP_000405234		WP_000876726	001	WP_000350458
PCS70012	AKQY01	Nasopharynx	1	618		2	021	WP_001844933		WP_000876726	001	WP_000350458
PCS125219	AKQX01	Nasopharynx	1	618		2	021	WP_001844933		WP_000876726	001	WP_000350458
PNI0002	AKRA01	Blood	1	618		2	017	WP_000405234		WP_000876726	001	WP_000350458
PNI0006	AKRB01	CSF	1	618		2	017	WP_000405234		WP_000876726	001	WP_000350458
PNI0008	AKRD01	CSF	1	618		2	017	WP_000405234		WP_000876726	001	WP_000350458
PNI0010	AKRF01	Lung aspirate	1	618		2	017	WP_000405234		WP_000876726	001	WP_000350458
4496	NZ_LR129840.1/LR129840.1	Blood	1	3018	29 (SLV)		017	WP_000405234		WP_000876726	320	WP_127820689
PNI0153	AKRH01	Blood	1	3573	27 (SLV)		019	WP_000405240		WP_000876726	001	WP_000350458
M23734	NZ_CP031247.1/CP031247.1	Not known	1	12695			019	WP_000405240		WP_000876726	001	WP_000350458
R6	NC_003098.1/AE007317.1	Laboratory strain	Non-encapsulated	595			002	WP_000405235
R6CIB17	NZ_CP038808.1/CP038808.1	Laboratory strain	Non-encapsulated	595			002	WP_000405235
NCTC13276 (ATCC BAA-255)	NZ_LS483390.1/LS483390.1	Laboratory strain	Non-encapsulated	595			002	WP_000405235
D39	NC_008533.2/CP000410.2	Not known	2	595			002	WP_000405235
NCTC7466 (D39)	NZ_LS483374.1/LS483374.1	Not known	2	595			002	WP_000405235
D39V/NCTC 14078	NZ_CP027540.1/CP027540.1	Not known	2	595			002	WP_000405235
SMRU117 (2)	CFBB01	Nasopharynx	2	1504		96	008	WP_000405234																					WP_000704678
SV36	ADNO01	Nasopharynx	3	81	1	16	007	WP_000405240					WP_001814135/WP_001106362		WP_000947590 (104 aa)
HU-OH	NZ_AP018937.1/AP018937.1	Sputum	3	180	31	12	013	WP_000405234
180-2	NZ_LR129843.1/LR129843.1	Ear	3	180	31	12	009	WP_000405240		WP_000876732	002	WP_000350505
180-15	NZ_LR129844.1/LR129844.1	Blood	3	180	31	12	009	WP_000405240		WP_000876732	002	WP_000350505
65645	CNSP02	Nasopharynx	3	180	31	12	009	WP_000405240
72511	CNSV02	Nasopharynx	3	180	31	12	009	WP_000405240
369820	CNVG02	Nasopharynx	3	180	31	12	009	WP_000405240
BHN035	CFOG01	Blood	3	180	31	12	035	WP_050094303
BHN167	CQQT01	Blood	3	180	31	12	037	WP_000405241
BHN341	CQQH01	Blood	3	180	31	12		WP_050141110 (277 aa)		WP_050101840	002	WP_000350505
BHN369	CQQV01	Blood	3	180	31	12	035	WP_050094303
BHN383	CQQW01	Blood	3	180	31	12	035	WP_050094303		CNV62288 (220 aa)
BHN413	CRXS01	Blood	3	180	31	12	009	WP_000405240		WP_050896197
BHN570	CRXT01	Blood	3	180	31	12	035	WP_050094303		WP_000876732
BHN571	CRXU01	Blood	3	180	31	12	009	WP_000405240
BHN572	CGGU01	Blood	3	180	31	12	035	WP_050094303
BHN573	CRXW01	Blood	3	180	31	12	039	WP_050094303		WP_000876732
BHN574	CRXX01	Blood	3	180	31	12	035	WP_050094303
BHN575	CRXV01	Blood	3	180	31	12	009	WP_000405240
BHN577	CIFY01	Blood	3	180	31	12	035	WP_050094303
BHN578	CQUI01	Blood	3	180	31	12	035	WP_050094303			002	WP_000350505
BHN579	CHZV01	Blood	3	180	31	12	035	WP_050094303
BHN580	CIFQ01	Blood	3	180	31	12	035	WP_050094303
BHN582	CSTL01	Blood	3	180	31	12	041	WP_050094303
BHN583	CRYH01	Blood	3	180	31	12	035	WP_050094303
BHN584	CRYI01	Blood	3	180	31	12	035	WP_050094303
BHN585	CRYG01	CSF	3	180	31	12	035	WP_050094303		WP_000876732	002	WP_000350505
BHN587	CRYC01	CSF	3	180	31	12	043	WP_050883710
BHN588	CRYD01	CSF	3	180	31	12	035	WP_050094303		WP_050101840	002	WP_000350505
BHN589	CRYN01	CSF	3	180	31	12	035	WP_050094303
BHN590	CRYE01	CSF	3	180	31	12	035	WP_050094303		WP_050101840	002	WP_000350505
BHN591	CRYQ01	CSF	3	180	31	12	009	WP_000405240
BHN592	CFOD01	CSF	3	180	31	12	035	WP_050094303
BHN593	CRYR01	CSF	3	180	31	12	035	WP_050094303
BHN594	CRYM01	CSF	3	180	31	12	035	WP_050094303
BHN595	CIAC01	CSF	3	180	31	12	035	WP_050094303
BHN596	CRYJ01	CSF	3	180	31	12	035	WP_050094303		WP_050101840	002	WP_000350505
BHN597	CRXZ01	CSF	3	180	31	12	009	WP_000405240
BHN598	CRYP01	CSF	3	180	31	12	035	WP_050094303
BHN599	CRYK01	CSF	3	180	31	12	009	WP_000405240
BHN600	CRYB01	CSF	3	180	31	12	009	WP_000405240
BHN601	CIGE01	CSF	3	180	31	12	035	WP_050094303		WP_050101840	002	WP_000350505
BHN602	CQPY01	CSF	3	180	31	12	035	WP_050094303
BHN604	CQQG01	CSF	3	180	31	12	009	WP_000405240
BHN605	CQQJ01	CSF	3	180	31	12	035	WP_050094303		WP_000876732	002	WP_000350505
BHN606	CQQN01	CSF	3	180	31	12	009	WP_000405240
BHN607	CQQL01	CSF	3	180	31	12	013	WP_000405234
BHN608	CQQM01	CSF	3	180	31	12	009	WP_000405240
BHN609	CQQK01	CSF	3	180	31	12	035	WP_050094303
BHN612	CGDI01	CSF	3	180	31	12	035	WP_050094303		CFS07910 (413 aa)
BHN616	CQQR01	Blood	3	180	31	12	035	WP_050094303
BHN621	CQQX01	Blood	3	180	31	12	035	WP_050094303
BHN622	CHZR01	Blood	3	180	31	12	009	WP_000405240		WP_000876732
BHN623	CQQP01	Blood	3	180	31	12	035	WP_050094303
BHN624	CQQQ01	Blood	3	180	31	12	009	WP_000405240		WP_000876732	002	WP_000350505
BHN625	CQQS01	Blood	3	180	31	12	035	WP_050094303		WP_000876732
BHN626	CQQZ01	Blood	3	180	31	12	035	WP_050094303		WP_000876732	002	WP_000350505
BHN628	CQRB01	Blood	3	180	31	12	035	WP_050094303
BHN629	CQRC01	Blood	3	180	31	12	035	WP_050094303		WP_050101840	002	WP_000350505
BHN630	CQQY01	Blood	3	180	31	12	009	WP_000405240
BHN631	CQRD01	Blood	3	180	31	12	045	WP_050094303
BHN632	CQRF01	Blood	3	180	31	12	035	WP_050094303
BHN636	CQRI01	Blood	3	180	31	12	035	WP_050094303		WP_050101840
BHN637	CFOC01	Blood	3	180	31	12		WP_057516734 (154 aa)
BHN638	CQRA01	Blood	3	180	31	12	047	WP_050109404
BHN640	CHZQ01	Blood	3	180	31	12	035	WP_050094303
BHN642	CQRE01	Blood	3	180	31	12	049	WP_050094303		WP_050294642 (297 aa)
BHN643	CQRG01	Blood	3	180	31	12	009	WP_000405240
BHN644	CGDB01	Blood	3	180	31	12	051	WP_057485142		WP_000876732	003	WP_000350505
BHN645	CQRS01	Blood	3	180	31	12	035	WP_050094303
BHN646	CQRP01	Blood	3	180	31	12	035	WP_050094303
BHN647	CQRQ01	CSF	3	180	31	12	035	WP_050094303
BHN650	CQRR01	CSF	3	180	31	12	035	WP_050094303
BHN651	CQRH01	CSF	3	180	31	12	035	WP_050094303
BHN654	CQRJ01	CSF	3	180	31	12	035	WP_050094303		WP_000876732	003	WP_000350505
BHN657	CQRM01	CSF	3	180	31	12	035	WP_050094303
GA07228	AGQI01	Blood	3	180	31	12	009	WP_000405240		WP_000876732	002	WP_000350505
GA19101	AIKS01	Blood	3	180	31	12	013	WP_000405234
GA19690	AGQK01	Blood	3	180	31	12	009	WP_000405240
GA47597	AILB01	Blood	3	180	31	12	027	WP_000405231
MD5090	COEV02	Nasopharynx	3	180	31	12	009	WP_000405240
ND6097	COFU02	Nasopharynx	3	180	31	12	009	WP_000405240
OXC141	NC_017592.1/FQ312027.1	Carriage	3	180	31	12	009	WP_000405240		WP_000876732	002	WP_000350505
R34-3078	CNVW02	Nasopharynx	3	180	31	12	009	WP_000405240
R34-3084	CFLM02	Nasopharynx	3	180	31	12																																		WP_000859012
R34-3101	CNWU02	Nasopharynx	3	180	31	12	009	WP_000405240
R34-3190	CNRJ02	Nasopharynx	3	180	31	12	009	WP_000405240
R34-3202	CNRH02	Nasopharynx	3	180	31	12	009	WP_000405240
R34-3217	CNRP02	Nasopharynx	3	180	31	12	009	WP_000405240
SC_2441	JFJH01	Conjunctivitis	3	180	31	12	013	WP_000405234
SPN021198	CACH01	Not known	3	180	31	12	009	WP_000405240		WP_000876732	002	WP_000350505
SPN034156	NC_021006.1/FQ312045.1	Carriage	3	180	31	12	013	WP_000405234		WP_000876732	002	WP_000350505
SPN034183	NC_021028.1/FQ312043.1	Carriage	3	180	31	12	009	WP_000405240		WP_000876732	002	WP_000350505
SPN072838	CACI01	Carriage	3	180	31	12	013	WP_000405234		WP_000876731	004	WP_000350533
SPN994038	NC_021026.1/FQ312041.2	Blood	3	180	31	12	009	WP_000405240		WP_000876732	002	WP_000350505
SPN994039	NC_021005.1/FQ312044.2	CSF	3	180	31	12	009	WP_000405240		WP_000876732	002	WP_000350505
BHN603	CQQF01	CSF	3	SLV180			035	WP_050094303		WP_050101840	002	WP_000350505
BHN610	CQQO01	CSF	3	SLV180				CNU45070 (203 aa)
BHN633	CGCT01	Blood	3	SLV180			035	WP_050094303
KK0981	NZ_AP017971.1/AP017971.1	Blood	3	242	15	14	014	WP_000405234					WP_000266841		Frameshifted
A66 (NCTC 7978)	NZ_LN847353.1/LN847353.1	Not known	3	378	26 (SLV)	83	013	WP_000405234
2245STDY6178854 (GPSC51)	NZ_LR536841.1/LR536841.1	Disease	3	458		51	145	WP_000405240																						WP_050154856
SMRU2628	CLTO01	Nasopharynx	3	SLV458		51	007	WP_000405240																						WP_050154856
BHN586	CRYF01	CSF	3	505	31 (DLV)	12	013	WP_000405234
BHN611	CQQE01	CSF	3	505	31 (DLV)	12	013	WP_000405234
BHN037	CQQU01	Blood	3	1826	31 (SLV)		035	WP_050094303		WP_000876732
SMRU196	CKRT01	Nasopharynx	3	4389		128	011	WP_000405236
SMRU207	CKRS01	Nasopharynx	3	4389		128	011	WP_000405236
SMRU376	CKFF01	Nasopharynx	3	4389		128	011	WP_000405236
SMRU1202	CRFJ01	Nasopharynx	3	4389		128	011	WP_000405236
SMRU1384	CQVB01	Nasopharynx	3	4389		128	011	WP_000405236
SMRU1432	CGXU01	Nasopharynx	3	4389		128	011	WP_000405236
SMRU1405	CQVS01	Nasopharynx	3	6012		12	013	WP_000405234
HKU1-14	NZ_CP019299.1/CP019299.1	Blood	3	6011			011	WP_000405236										WP_050233423
A45 (SPNA45)	NC_018594.1/HE983624.1	Horse isolate	3	6934				Partly deleted		WP_000876724	321	WP_000350531					WP_000704686								Frameshifted															WP_000859013	344	WP_000350530
GA07643	AGOT01	Blood	4	205	38	27	004	WP_000405234																									WP_001021837
TIGR4; ATCC BAA-334	NC_003028.3/AE005672.3	Blood	4	205	38	27	004	WP_000405234																									WP_001021837
TIGR4	NZ_AKVY01000001.1/AKVY01000001.1	Blood	4	205	38	27	004	WP_000405234																									WP_001021837
Xen35	NZ_CP025256.1/CP025256.1	Laboratory strain	4	205	38	27	004	WP_000405234																									WP_001021837
NU83127	NZ_AP018936.1/AP018936.1	Sputum	4	246		27	004	WP_000405234
GA18068	AIKR01	Blood	4	695		27	004	WP_000405234																									WP_001021837
2245STDY5775545 (GPSC70)	NZ_LR216030.1/LR216030.1	meningitis	4	1221		70	017	WP_000405234																									WP_001021837
SMRU2797	CMEN01	Nasopharynx	4	2213		86	004	WP_000405234		WP_000876722	006	WP_000350503													WP_050239074
SMRU2959	CMHL01	Nasopharynx	4	3784		162	029	WP_000405240																																							WP_050123589	259	WP_050254985
SMRU111 (4)	CKCB01	Nasopharynx	4	5099		130	053	WP_000405234	WP_050200890																WP_050206022																						WP_050231105	260	WP_050259243
SMRU269 (4)	CKEB01	Nasopharynx	4	5099		130		WP_050222642 (271 aa)	WP_050200890																WP_050206022																						WP_050231105		WP_050241210 (276 aa)
SMRU395 (4)	CFCQ01	Nasopharynx	4	5099		130		WP_050234031 (274 aa)	WP_050200890																WP_050206022																						WP_050231105		WP_057607354 (274 aa)
SMRU565	CQWU01	Nasopharynx	4	5099		130			WP_050200890																WP_050206022																						WP_050231105
SMRU658	CIHG01	Nasopharynx	4	5099		130	053	WP_000405234	WP_050200890																WP_050206022																						WP_050231105	260	WP_050259243
SMRU659	CQZJ01	Nasopharynx	4	5099		130		WP_050211589 (277 aa)	WP_050200890																WP_050206022																						WP_050231105
SMRU109 (4)	CKCA01	Nasopharynx	4	5120		130		CIP74633 (171 aa)																	WP_050206022																						WP_050206205	261	WP_050206095
SMRU164 (4)	CHOT01	Nasopharynx	4	5120		130	053	WP_000405234																	WP_050206022																						WP_050123589	262	WP_050123145
SMRU247	CGWG01	Nasopharynx	4	5120		130																			WP_050206022																						WP_050231105		WP_057525598 (277 aa)
SMRU312 (4)	CHNH01	Nasopharynx	4	5120		130		WP_050204787 (276 aa)																	WP_050206022																						WP_050231105		WP_050241210 (276 aa)
SMRU342 (4)	CHNV01	Nasopharynx	4	5120		130	053	WP_000405234																	WP_050206022																						WP_050123589
SMRU405 (4)	CKGD01	Nasopharynx	4	5120		130		WP_050222642 (271 aa)																	WP_050206022																						WP_050231105
SMRU491 (4)	CKJY01	Nasopharynx	4	5120		130	053	WP_000405234																	WP_050206022																						WP_050231105	260	WP_050259243
SMRU1265	CHHE01	Nasopharynx	4	5120		130	055	WP_000405234																	WP_050206022																						WP_050231105	260	WP_050259243
SMRU1785	CLBV01	Nasopharynx	4	5120		130	053	WP_000405234																	WP_050206022																						WP_050231105	260	WP_050259243
SMRU2115	CLGD01	Nasopharynx	4	5120		130	053	WP_000405234																	WP_050206022																						WP_050123589	262	WP_050123145
SMRU2302	CLWN01	Nasopharynx	4	5120		130	053	WP_000405234																	WP_050206022																						WP_050123589	262	WP_050123145
SMRU2800	CFHP01	Nasopharynx	4	5120		130	053	WP_000405234																	WP_050206022												WP_050201416		WP_078144725 (82 aa)								WP_050231105
SMRU3092	CMLW01	Nasopharynx	4	5120		130	053	WP_000405234																	WP_050206022																						WP_050231105	260	WP_050259243
2245STDY6092581 (GPSC79)	NZ_LR216042.1/LR216042.1	Blood	4	5410		79	255	WP_130884951																									WP_001021837
GA40563	AIKT01	Blood	4	5872		162	029	WP_000405240
SMRU98	CKCH01	Nasopharynx	4	6688		130	057	WP_050212056																	WP_050206022																						WP_050123589	264	WP_050212073
70585	NC_012468.1/CP000918.1	Disease	5	289	19	8	012	WP_000405234		WP_000876735	008	WP_000350532
SMRU1360	CQUJ01	Nasopharynx	5	289	19	8	014	WP_000405234																					WP_000704678
SMRU2388	CLZF01	Nasopharynx	5	289	19	8	014	WP_000405234		WP_050216447	009	WP_050231369
SMRU2503	CLJH01	Nasopharynx	5	289	19	8	014	WP_000405234
SMRU2623	CLUE01	Nasopharynx	5	289	19	8	014	WP_000405234		WP_050216447	009	WP_050231369
SMRU2963	CMGT01	Nasopharynx	5	289	19	8	012	WP_000405234
SMRU751	CQWW01	Nasopharynx	5	5094	19 (SLV)	8	014	WP_000405234
9512+07034	CPTW01	Sputum	6	90	2	23	007	WP_000405240		WP_000876735																											WP_024475378										WP_024478469	265	WP_024478521
9608+02116	CPST01	Nasal	6	90	2	23	007	WP_000405240		WP_000876735																											WP_024475378										WP_024478469	265	WP_024478521
1014-00	CPQN01	Meningitis	6A	90	2	23	007	WP_000405240
2245STDY6106635 (GPSC5)	NZ_LR536837.1/LR536837.1	CSF	6A	172	26 (SLV)	5	001	WP_000405242		WP_000876733		WP_134744864 (311 aa)						WP_000704664																			WP_000266839	355	WP_134744828
R34-3026	CNPC02	Nasopharynx	6A	242	15	14		WP_050204513 (300 aa)
PT1175	CGAQ01	Carriage	6A	273	22	23	059	WP_057531083		WP_000876722		CFP90964 (104 aa)	WP_050244223		WP_078932935 (104 aa)																						WP_000266854
SMRU315 (6A)	CIMA01	Nasopharynx	6A	315	20	47		CGF06385 (171 aa)		WP_000876735			WP_050210827		CGF06014 (82 aa)																																WP_050231105
SMRU433 (6A)	CKIR01	Nasopharynx	6A	315	20	47	013	WP_000405234		WP_000876735			WP_050210827		CIU00903 (82 aa)																																WP_050231105
SMRU1921	CGYF01	Nasopharynx	6A	315	20	47	013	WP_000405234		WP_000876726			WP_050210827		CJB56619 (82 aa)																																WP_050231105
SMRU2243	CMJU01	Nasopharynx	6A	315	20	47	013	WP_000405234		WP_000876735		WP_078135217 (41 aa)	WP_050210827		CKB01519 (82 aa)																																WP_050231105
SMRU2416	CLNY01	Nasopharynx	6A	315	20	47	013	WP_000405234					WP_050210827		CJN96618 (302 aa)																																WP_050231105
SMRU384	CKFN01	Nasopharynx	6A	SLV315				WP_050204787 (270 aa)		WP_000876732		WP_050274403 (62 aa)
SMRU503 (6A)	CHOI01	Nasopharynx	6A	SLV315			013	WP_000405234		WP_000876732	011	WP_050120696
SMRU875	CRMP01	Nasopharynx	6A	SLV315			013	WP_000405234
2245STDY5562629 (GPSC97)	NZ_LR216014.1/LR216014.1	Blood	6A	376	23	97	004	WP_000405234		WP_000876727	013	WP_000350498	WP_000266841		VFH49296 (104 aa)
51715	CNSO02	Nasopharynx	6A	376	23	97	024	WP_054366845		WP_000876727	013	WP_000350498	WP_000266841		WP_000878916 (104 aa)
65435	CNSN02	Nasopharynx	6A	376	23	97	004	WP_000405234					WP_000266841		WP_000878917 (104 aa)
108480	CNSR02	Nasopharynx	6A	376	23	97	004	WP_000405234					WP_000266841		WP_000878917 (104 aa)
179743	CNTV02	Nasopharynx	6A	376	23	97	004	WP_000405234					WP_000266841		WP_000878917 (104 aa)
448643	CNPN02	Nasopharynx	6A	376	23	97	024	WP_054366845					WP_000266841		WP_000878917 (104 aa)
CDC1873-00	ABFS01	Not known	6A	376	23	97	004	WP_000405234		WP_000876727	013	WP_000350498	WP_000266841		WP_000878917 (104 aa)
GA14373	AILN01	Blood	6A	376	23	97	004	WP_000405234		WP_000876727	013	WP_000350498	WP_000266841		WP_000878917 (104 aa)
PT8074	CHBU02	Nasopharynx	6A	376	23	97	024	WP_054366845		WP_000876727	013	WP_000350498	WP_054367083		WP_000878916 (104 aa)
PT8105	COAE02	Nasopharynx	6A	376	23	97	024	WP_054366845		WP_000876727	013	WP_000350498	WP_054367083		WP_000878916 (104 aa)
R34-3168	CNQT02	Nasopharynx	6A	376	23	97		WP_054367054 (270 aa)					WP_054367083
R34-3171	CNQE02	Nasopharynx	6A	376	23	97		WP_054367054 (270 aa)					WP_054367083
6A-10	NZ_CP053210.1/CP053210.1	Nasopharynx	6A	460		64	004	WP_000405234	WP_000704695																												WP_000266847	356	WP_000350500
42397	CGDZ02	Nasopharynx	6A	460		64	004	WP_000405234	WP_000704695																												WP_000266847
62031	CNSM02	Nasopharynx	6A	460		64	004	WP_000405234	WP_000704695																												WP_000266847
89848	CNTP02	Nasopharynx	6A	460		64	004	WP_000405234	WP_000704695																												WP_000266847										WP_024478469	268	WP_054382370
118039	CNTJ02	Nasopharynx	6A	460		64	004	WP_000405234	WP_000704695																												WP_000266847
135631	CNTG02	Nasopharynx	6A	460		64	004	WP_000405234	WP_000704695																												WP_000266847
299801	CNUU02	Nasopharynx	6A	460		64	004	WP_000405234	WP_000704695																												WP_000266847
336850	CIDR02	Nasopharynx	6A	460		64	004	WP_000405234	WP_000704695																												WP_000266847
383739	CNVJ02	Nasopharynx	6A	460		64	004	WP_000405234	WP_000704695																												WP_000266847
446376	CFLN02	Nasopharynx	6A	460		64		WP_054365879 (245 aa)	WP_000704695																												WP_000266847
472699	CNPJ02	Nasopharynx	6A	460		64	004	WP_000405234	WP_000704695																												WP_000266847
ND6134	CHIS02	Nasopharynx	6A	460		64	004	WP_000405234	WP_000704695																												WP_000266847
R34-3018	CNPA02	Nasopharynx	6A	460		64	004	WP_000405234	WP_000704695																												WP_000266847
R34-3035	CNNG02	Nasopharynx	6A	460		64	004	WP_000405234	WP_000704695																												WP_000266847
R34-3075	CNOT02	Nasopharynx	6A	460		64	004	WP_000405234	WP_000704695																												WP_000266847
R34-3166	CNQX02	Nasopharynx	6A	460		64	004	WP_000405234	WP_000704695																												WP_000266847
R34-3220	CNRU02	Nasopharynx	6A	460		64	004	WP_000405234	WP_000704695																												WP_000266847
R34-3222	CFQO02	Nasopharynx	6A	460		64	004	WP_000405234	WP_000704695																												WP_000266847
569492b0-41bd-11e5-998e-3c4a9275d6c6(GPSC13)	NZ_LR216064.1/LR216064.1	Blood	6A	473		13	026	WP_000405234					WP_000266841		VFI37023 (104 aa)
166637	CNTU02	Nasopharynx	6/6B	473			026	WP_000405234					WP_000266841		WP_000878917 (104 aa)
R34-3027	CNPD02	Nasopharynx	6A/6B	473			026	WP_000405234					WP_000266841		WP_000878917 (104 aa)
101058	CHBL02	Nasopharynx	6A/6B	690		13	061	WP_000405234					WP_000266841		WP_000878917 (104 aa)
R34-3100	CHWV02	Nasopharynx	6A/6B	690		13	061	WP_000405234					WP_000266841		WP_000878917 (104 aa)
R34-3180	CNQL02	Nasopharynx	6A/6B	690		13	061	WP_000405234
2245STDY6092949 (GPSC62)	NZ_LR216055.1/LR216055.1	Nasopharynx	6A	913		62	004	WP_000405234					WP_130884396		VFI18693 (104 aa)														WP_130884470								WP_130884562		VFI28079 (314 aa)								WP_061637545		VFI30494 (317 aa)
SMRU45 (6A)	CKAO01	Nasopharynx	6A	982		82	020	WP_000405234	WP_000704676																															WP_050199652
SMRU1655	CKYS01	Nasopharynx	6A	982		82	020	WP_000405234	WP_000704676
SMRU1920	CKVE01	Nasopharynx	6A	982		82	020	WP_000405234	WP_000704676
1996	CNSW02	Nasopharynx	6A	1360		64	004	WP_000405234	WP_000704695																												WP_000266847
LE4007	COEM02	Nasopharynx	6A/6B	1538	23 (SLV)	97	024	WP_054366845					WP_000266841		WP_000878916 (104 aa)
15445	CNTB02	Nasopharynx	6A/6B	1876		13		WP_054363281 (300 aa)					WP_000266841		CTM31616 (86 aa)
181272	CNTW02	Nasopharynx	6A/6B	1876		13	003	WP_000405240					WP_000266841		WP_000878917 (104 aa)
359370	CNVT02	Nasopharynx	6A/6B	1876		13	003	WP_000405240					WP_000266841		WP_000878917 (104 aa)
CH2090	COCJ02	Nasopharynx	6A/6B	1876		13	003	WP_000405240					WP_000266841		WP_000878917 (104 aa)																																WP_054380639
R34-3151	CNXG02	Nasopharynx	6A/6B	1876		13		WP_054363281 (300 aa)					WP_000266841		CTM54243 (86 aa)
R34-3210	CHIO02	Nasopharynx	6A/6B	1876		13	003	WP_000405240					WP_054363248		WP_000878917 (104 aa)
R34-3211	CNSA02	Nasopharynx	6A/6B	1876		13		WP_054363281 (300 aa)					WP_054363248		CTM34587 (86 aa)
42861	CNSE02	Nasopharynx	6A/6B	10036		13		WP_050204513 (300 aa)					WP_000266841		CTM56320 (86 aa)
R34-3201	CNQW02	Nasopharynx	6A	1921	23 (SLV)	97		WP_054367054 (270 aa)
342672	CNVS02	Nasopharynx	6A	1922		97	004	WP_000405234					WP_000266841		WP_000878917 (104 aa)
R34-3099	CFIP02	Nasopharynx	6A/6B	1927		13	028	WP_000405234					WP_000266841		WP_000878917 (104 aa)																						WP_000266847	119	WP_054363856
R34-3096	CNWF02	Nasopharynx	6A/6B	1928		13	003	WP_000405240					WP_000266841		WP_000878917 (104 aa)
110093	CNSQ02	Nasopharynx	6A/6B	1939		601	017	WP_000405234																																WP_000859011	254	WP_054369973
420881	CIDS02	Nasopharynx	6A/6B	1940		13		WP_054363281 (300 aa)					WP_000266841		CTM60617 (86 aa)
WL400	AVFA01	Not known	6A	2191			008	WP_000405234	WP_000704676																WP_024478312												WP_024478217
SMRU1592	CRXP01	Nasopharynx	6A	2528		610		COT23089 (147 aa)																					WP_000704678								WP_000266845		WP_000254352 (41 aa)								WP_024478469
SMRU2443	CLOV01	Nasopharynx	6A	4113		122	011	WP_000405236								WP_033705527
SMRU651	CIMQ01	Nasopharynx	6A	4401		87		WP_050226931 (278 aa)					WP_050123757		WP_078139869 (62 aa)	WP_001866856
SMRU32 (6A)	CKAR01	Nasopharynx	6A	4403		63		WP_050248634 (216 aa)		WP_000876733																			WP_000704678				WP_001021836														WP_050138508
SMRU212	CKSA01	Nasopharynx	6A	4403		63		WP_050230624 (317 aa)		WP_000876733																			WP_000704678				WP_001021836														WP_050138508
SMRU489 (6A)	CIHB01	Nasopharynx	6A	4403		63		WP_050248634 (216 aa)		WP_000876733		WP_050274403 (62 aa)																	WP_000704678				WP_001021836														WP_050138508		WP_078906481 (61 aa)
SMRU692	CRAE01	Nasopharynx	6A	4403		63		WP_050248634 (216 aa)		WP_000876733																			WP_000704678				WP_001021836														WP_050138508		WP_078906481 (61 aa)
SMRU991	CRCB01	Nasopharynx	6A	4403		63		WP_050364915 (296 aa)		WP_000876733																			WP_000704678				WP_001021836														WP_050138508
SMRU1197	CROX01	Nasopharynx	6A	4403		63		WP_050263973 (317 aa)		WP_000876733		WP_078148800 (211 aa)																	WP_000704678				WP_001021836														WP_050138508
SMRU1370	CHPL01	Nasopharynx	6A	4403		63		WP_050248634 (216 aa)		WP_000876733		WP_050274403 (62 aa)																	WP_000704678				WP_001021836														WP_050138508		WP_078906481 (61 aa)
SMRU1566	CRWQ01	Nasopharynx	6A	4403		63				WP_000876733																			WP_000704678				WP_001021836														WP_050138508		WP_078906481 (61 aa)
SMRU1588	CRXJ01	Nasopharynx	6A	4403		63		WP_050973296 (317 aa)		WP_000876733		WP_078148800 (211 aa)																	WP_000704678				WP_001021836														WP_050138508
SMRU1610	CKSS01	Nasopharynx	6A	4403		63		WP_050263973 (317 aa)		WP_000876733																			WP_000704678				WP_001021836														WP_050138508
SMRU1714	CRUJ01	Nasopharynx	6A	4403		63		WP_050263973 (317 aa)		WP_000876733		COR33298 (190 aa)																	WP_000704678				WP_001021836														WP_050138508
SMRU1888	CKUD01	Nasopharynx	6A	4403		63		WP_050263973 (317 aa)		WP_000876733																			WP_000704678				WP_001021836														WP_050138508
SMRU1946	CHUV01	Nasopharynx	6A	4403		63		WP_057529354 (317 aa)		WP_000876733																			WP_000704678				WP_001021836														WP_050138508
SMRU2020	CLDF01	Nasopharynx	6A	4403		63		WP_050248634 (216 aa)		WP_000876733		WP_078148800 (211 aa)																	WP_000704678				WP_001021836														WP_050138508		WP_078906481 (61 aa)
SMRU2184	CLHW01	Nasopharynx	6A	4403		63		WP_050263973 (317 aa)		WP_000876733		CJJ58563/CJJ58528																	WP_000704678				WP_001021836														WP_050138508
SMRU2293	CLWF01	Nasopharynx	6A	4403		63		WP_050248634 (216 aa)		WP_000876733		WP_050274403 (62 aa)																	WP_000704678				WP_001021836														WP_050138508		WP_078906481 (61 aa)
SMRU2580	CLRL01	Nasopharynx	6A	4403		63	063	WP_050259519		WP_000876733		CJP66796 (211 aa)																	WP_000704678				WP_001021836														WP_050138508		WP_078906481 (61 aa)
SMRU2793	CMFF01	Nasopharynx	6A	4403		63		WP_050248634 (216 aa)		WP_000876733		CJY37311 (116 aa)																	WP_000704678				WP_001021836														WP_050138508		WP_078906481 (61 aa)
SMRU2868	CFEY01	Nasopharynx	6A	4403		63		WP_050245940 (297 aa)		WP_000876733																			WP_000704678				WP_001021836														WP_050216309
SMRU2934	CMGN01	Nasopharynx	6A	4403		63		WP_050245940 (297 aa)		WP_000876733																			WP_000704678				WP_001021836														WP_050216309
SMRU3016	CMIQ01	Nasopharynx	6A	4403		63		WP_050244134 (297 aa)		WP_000876733																			WP_000704678				WP_001021836														WP_050216309
SMRU3080	CMMG01	Nasopharynx	6A	4403		63	065	WP_050201265		WP_000876733																			WP_000704678				WP_001021836														WP_050216309
SMRU3107	CMMV01	Nasopharynx	6A	4403		63		WP_050230624 (317 aa)		WP_000876733		CKD18907/CKD18875/CKD18842																	WP_000704678				WP_001021836														WP_050138508
SMRU1975	CHHO01	Nasopharynx	6A	SLV4403				WP_050273195 (213 aa)		WP_000876733																			WP_000704678				WP_001021836														WP_050138508		CJC97250 (211 aa)
SMRU1976	CKXJ01	Nasopharynx	6A	SLV4403			065	WP_050201265		WP_000876733		CJD25208 (104 aa)																	WP_000704678				WP_001021836														WP_050138508
SMRU572	CHQQ01	Nasopharynx	6A	4408		82			WP_000704676																																						WP_044812715
SMRU1172	CROH01	Nasopharynx	6A	4408		82	008	WP_000405234	WP_000704676																																						WP_044812715
SMRU1233	CRGK01	Nasopharynx	6A	4408		82	008	WP_000405234	WP_000704676																																						WP_044812715
SMRU1681	CRTV01	Nasopharynx	6A	4408		82	008	WP_000405234	WP_000704676																																						WP_044812715
SMRU1734	CHUQ01	Nasopharynx	6A	4408		82	008	WP_000405234	WP_000704676																																						WP_044812715	269	WP_050087938
SMRU2158	CLGQ01	Nasopharynx	6A	4408		82	008	WP_000405234					WP_050085624																																		WP_044812715
SMRU2186	CLIF01	Nasopharynx	6A	4408		82	008	WP_000405234					WP_050085624		WP_078136665 (62 aa)																																WP_044812715		WP_078692263 (62 aa)
SMRU2261	CLVG01	Nasopharynx	6A	4408		82	008	WP_000405234	WP_000704676																																						WP_044812715	269	WP_050087938
SMRU2263	CIKI01	Nasopharynx	6A	4408		82	030	WP_000405234					WP_050085624																																		WP_044812715
SMRU2281	CLVP01	Nasopharynx	6A	4408		82							WP_050085624																																		WP_044812715
SMRU2347	CLYC01	Nasopharynx	6A	4408		82	032	WP_000405234					WP_050085624		WP_078136851 (41 aa)																																WP_044812715
SMRU2367	CLYS01	Nasopharynx	6A	4408		82	008	WP_000405234					WP_050085624																																		WP_044812715
SMRU2380	CLZB01	Nasopharynx	6A	4408		82		WP_050209227 (299 aa)	WP_025172682 (298 aa)				WP_050085624																																		WP_044812715		WP_078135217 (41 aa)
SMRU2399	CLZW01	Nasopharynx	6A	4408		82	008	WP_000405234	WP_025172682 (298 aa)				WP_050085624																																		WP_044812715
SMRU2446	CLOW01	Nasopharynx	6A	4408		82	034	WP_050211845					WP_050085624																																		WP_044812715
SMRU2478	CLQN01	Nasopharynx	6A	4408		82	008	WP_000405234	WP_000704676				WP_050085624																																		WP_044812715
SMRU2502	CLJB01	Nasopharynx	6A	4408		82	008	WP_000405234	WP_000704676																																						WP_044812715	269	WP_050087938
SMRU2595	CLTE01	Nasopharynx	6A	4408		82			WP_000704676				WP_050085624	031	WP_050234636																																WP_044812715
SMRU2596	CHVO01	Nasopharynx	6A	4408		82							WP_050085624																																		WP_044812715
SMRU2966	CMHD01	Nasopharynx	6A	4408		82			WP_000704676				WP_050085624		WP_078694344 (220 aa)																																WP_044812715
SMRU2960	CMHI01	Nasopharynx	6A	4408		82		WP_050209227 (299 aa)	WP_000704676				WP_050085624																																		WP_044812715
SMRU2956	CMHM01	Nasopharynx	6A	4408		82			WP_000704676				WP_050085624	089	WP_050252287																																WP_044812715	031	WP_050234636
SMRU2978	CMIB01	Nasopharynx	6A	4408		82			WP_000704676				WP_050223873		WP_001853576 (220 aa)																																WP_044812715
SMRU3040	CMKB01	Nasopharynx	6A	4408		82	008	WP_000405234	WP_000704676				WP_050223873																																		WP_044812715
SMRU3151	CLKI01	Nasopharynx	6A	4420		63	065	WP_050201265
SMRU3154	CICW01	Nasopharynx	6A	4420		63	065	WP_050201265	WP_050200890
SMRU3156	CLKQ01	Nasopharynx	6A	4420		63	065	WP_050201265	Prophage lacking int gene
SMRU386 (6A)	CKFZ01	Nasopharynx	6A	4936			036	WP_000405234					CIS35718/CIS35684																				WP_001021836														WP_050266362
SMRU734	CHQP01	Nasopharynx	6A	4936			004	WP_000405234																									WP_001021836														WP_050266362
SMRU869	CRNC01	Nasopharynx	6A	4936			004	WP_000405234					COM00580/COM00567		WP_050103968 (104 aa)																		WP_001021836														WP_050266362
SMRU879	CRMS01	Nasopharynx	6A	4936			038	WP_050211845					WP_001814135/WP_001106362																				WP_001021836				WP_000266847		WP_050988711 (222 aa)
SMRU922	CIMI01	Nasopharynx	6A	4936			004	WP_000405234					WP_050085624																				WP_001021836
SMRU951	CIMJ01	Nasopharynx	6A	4936			004	WP_000405234					WP_001814135/CGF77231		WP_050103968 (104 aa)																		WP_001021836				WP_000266847	120	WP_050279905
SMRU1103	CHRS01	Nasopharynx	6A	4936									WP_050085624												WP_050206022								WP_001021836														WP_044812715		WP_079015214 (189 aa)
SMRU1171	CROF01	Nasopharynx	6A	4936			004	WP_000405234					WP_001814135/COM93046	091	WP_050153430																		WP_050249884				WP_000266853
SMRU1224	CHSG01	Nasopharynx	6A	4936			004	WP_000405234					WP_050085624																				WP_001021836
SMRU1260	CRGL01	Nasopharynx	6A	4936			040	WP_050211845					WP_001814135/COH32119		WP_050103968 (104 aa)																		WP_001021836				WP_000266847	121	WP_050967650
SMRU1319	CRIC01	Nasopharynx	6A	4936			040	WP_050211845		WP_000876735																							WP_001021836							WP_050202799
SMRU1410	CQVZ01	Nasopharynx	6A	4936						WP_000876735			WP_050085624																				WP_001021836							WP_050202799
SMRU1447	CRTB01	Nasopharynx	6A	4936			004	WP_000405234					WP_001814135/COQ33848		WP_001827946 (82 aa)																		WP_001021836				WP_050148272
SMRU1500	CRJF01	Nasopharynx	6A	4936			004	WP_000405234					WP_001814135/COJ58313																				WP_001021836				WP_050148272	094	WP_050148258
SMRU1570	CRWB01	Nasopharynx	6A	4936			004	WP_000405234		WP_000876735			WP_050085624																				WP_001021836
SMRU1618	CICN01	Nasopharynx	6A	4936									WP_050085624																				WP_001021836							WP_050202799
SMRU2028	CLCS01	Nasopharynx	6A	4936			004	WP_000405234					WP_001814135/CJG52463		WP_050103968 (104 aa)																		WP_001021836
SMRU2072	CLEV01	Nasopharynx	6A	4936			004	WP_000405234					WP_001814135/CJH81644		WP_050103968 (104 aa)																		WP_001021836
SMRU2225	CLUI01	Nasopharynx	6A	4936			004	WP_000405234		WP_000876735			WP_050085624																				WP_001021836				WP_000266845
SMRU2287	CLVZ01	Nasopharynx	6A	4936			004	WP_000405234					WP_001814135/CJS66750		WP_050103968 (104 aa)																		WP_001021836														WP_050266362	270	WP_050266354
SMRU2361	CICY01	Nasopharynx	6A	4936									WP_050085624																				WP_001021836
SMRU2618	CLTM01	Nasopharynx	6A	4936			004	WP_000405234					WP_001814135/CJR32965		WP_050103968 (104 aa)																		WP_001021836
SMRU2414	CLNZ01	Nasopharynx	6A	4936				WP_050211589 (277 aa)					WP_001814135/CJN42583																				WP_001021836														WP_050266362	270	WP_050266354
SMRU2415	CLOA01	Nasopharynx	6A	4936			004	WP_000405234					WP_001814135/CJN86049		WP_050103968 (104 aa)																		WP_001021836														WP_050266362	270	WP_050266354
SMRU2618	CLTM01	Nasopharynx	6A	4936			004	WP_000405234					WP_001814135/CJR32965		WP_050103968 (104 aa)																		WP_001021836														WP_050266362
SMRU2641	CLKL01	Nasopharynx	6A	4936				WP_078148703 (171 aa)		WP_000876735			WP_050085624																				WP_001021836
SMRU2873	CMAE01	Nasopharynx	6A	4936			042	WP_000405234					WP_001814135/CJV64344																				WP_001021836														WP_050266362	270	WP_050266354
SMRU2915	CMCP01	Nasopharynx	6A	4936			004	WP_000405234		WP_000876735			WP_050085624																				WP_001021836
SMRU2984	CMIG01	Nasopharynx	6A	4936			004	WP_000405234		WP_000876735			WP_050085624																				WP_001021836
SMRU583	CQXL01	Nasopharynx	6A	4966		180		WP_050271789 (272 aa)		WP_050967983/COB48990	021	WP_050224596						WP_000704664																			WP_000266847		WP_050967980 (72 aa)
SMRU849	CRQN01	Nasopharynx	6A	4966		180	013	WP_000405234		WP_050215377								WP_000704664																			WP_000266847
SMRU1780	CLBT01	Nasopharynx	6A	4966		180	067	WP_000405234		WP_050215377								WP_000704664																			WP_000266847
SMRU1898	CKUT01	Nasopharynx	6A	4966		180	013	WP_000405234		WP_000876726								WP_000704664																			WP_000266847										WP_000633507
SMRU1929	CKVW01	Nasopharynx	6A	4966		180												WP_000704664																			WP_000266847		WP_050967980 (72 aa)								WP_000633507
SMRU1964	CKWB01	Nasopharynx	6A	4966		180	013	WP_000405234		WP_050215377								WP_000704664																			WP_000266847
SMRU2269	CLVL01	Nasopharynx	6A	4966		180		WP_050264723 (317 aa)		WP_050215377								WP_000704664																			WP_000266847
SMRU2270	CHVN01	Nasopharynx	6A	4966		180				WP_050215377								WP_000704664																			WP_000266847
SMRU2409	CLOQ01	Nasopharynx	6A	4966		180	067	WP_000405234		WP_000876726								WP_000704664																			CJO16094 (344 aa)										WP_000633507
SMRU2552	CLRM01	Nasopharynx	6A	4966		180	067	WP_000405234		WP_050215377								WP_000704664																			WP_000266847		CJP80451 (104 aa)
SMRU2654	CLKS01	Nasopharynx	6A	4966		180				WP_050215377		CJL49865 (62 aa)						WP_000704664																			WP_000266847
SMRU2756	CMDG01	Nasopharynx	6A	4966		180	013	WP_000405234		WP_050215377								WP_000704664																			WP_000266847
SMRU2811	CMFR01	Nasopharynx	6A	4966		180	013	WP_000405234		WP_050215377								WP_000704664																			WP_000266847		WP_001853576 (220 aa)
SMRU2894	CMBX01	Nasopharynx	6A	4966		180		WP_050264723 (317 aa)		WP_050215377								WP_000704664																			WP_000266847
SMRU2919	CMCK01	Nasopharynx	6A	4966		180	069	WP_000405234		WP_050215377		CJW63634 (62 aa)						WP_000704664																			WP_000266847
SMRU2987	CMHS01	Nasopharynx	6A	4966		180	013	WP_000405234		WP_050215377								WP_000704664																			WP_000266847
SMRU52 (6A)	CKBI01	Nasopharynx	6A	5477		166				WP_000876726								WP_000704664																			WP_000266845
SMRU894 (6A)	CKPB01	Nasopharynx	6A	5477		166	007	WP_000405240										WP_000704664																			WP_000266839	008	WP_000350532
SMRU1063	CRDX01	Nasopharynx	6A	5477		166				WP_000876726								WP_000704664
SMRU1244	CRGD01	Nasopharynx	6A	5477		166	071	WP_000405240		WP_000876726								WP_000704664																			WP_000266845							008	WP_000350532
SMRU1293	CRHM01	Nasopharynx	6A	5477		166	007	WP_000405240		WP_000876726								WP_000704664																			WP_000266839
SMRU1444	CRSX01	Nasopharynx	6A	5477		166	071	WP_000405240										WP_000704664																			WP_000266845
SMRU1533	CRKD01	Nasopharynx	6A	5477		166				WP_000876726								WP_000704664																			WP_000266845
SMRU2053	CLDL01	Nasopharynx	6A	5477		166				WP_050215377								WP_000704664																			WP_000266845
SMRU2174	CFGA01	Nasopharynx	6A	5477		166	007	WP_000405240		WP_000876726	022	WP_024475416						WP_000704664																			WP_000266839
SMRU2235	CMIY01	Nasopharynx	6A	5477		166	007	WP_000405240		WP_000876726								WP_000704664																			WP_000266845		WP_050221412 (322 aa)
SMRU2241	CMJS01	Nasopharynx	6A	5477		166	007	WP_000405240		WP_000876726	008	WP_000350532						WP_000704664
SMRU2450	CLPO01	Nasopharynx	6A	5477		166	007	WP_000405240		WP_000876726	008	WP_000350532						WP_000704664
SMRU2569	CLRJ01	Nasopharynx	6A	5477		166												WP_000704664																			WP_000266845										WP_050201975
SMRU2603	CLSR01	Nasopharynx	6A	5477		166	2001	WP_050238346		WP_050215377								WP_000704664																			WP_000266845	096	WP_050238354
SMRU18 (6A)	CJZQ01	Nasopharynx	6A	SLV5477			073	WP_000405240		WP_000876726		CIO33077 (104 aa)						WP_000704664																			WP_000266854	097	WP_050211325
SMRU933	CKPQ01	Nasopharynx	6A	SLV5477			007	WP_000405240										WP_000704664
SMRU938	CKQK01	Nasopharynx	6A	SLV5477			007	WP_000405240		WP_000876726	008	WP_000350532						WP_000704664
SMRU1898	CKUT01	Nasopharynx	6A	SLV5477			013	WP_000405234										WP_000704664																			WP_000266847
2245STDY5609197 (GPSC105)	NZ_LR216013.1/LR216013.1	Blood	6A	5623		105	007	WP_000405240										VFH38015 (384 aa)																WP_000266847	348	WP_130894738
SMRU1928	CKVZ01	Nasopharynx	6A	DLV7671				WP_078725777 (172 aa)		WP_000876730		WP_078838981 (211 aa)																									WP_000266847		CJB86405 (192 aa)	WP_050202799
SMRU2398	CLZV01	Nasopharynx	6A	DLV7671			044	WP_050202859		WP_000876730																											WP_000266847		WP_078838981 (211 aa)	WP_050202799
ICE59	AUYE01	Disease	6B	63	25		007	WP_000405240		WP_000876735																											WP_024475378										WP_024478469
Sp647	AUYL01	Disease	6B	63	25		007	WP_000405240		WP_024475415	023	WP_024475416																									WP_024475378
ICE44	AUYF01	Disease	6B	71	18 (DLV)	16	007	WP_000405240		WP_000876735		WP_024478598 (257 aa)																									WP_024475378		WP_024478600 (257 aa)								WP_024478469	265	WP_024478521
29_PMEN2	CPKN01	Not known	6B	90	2	23																															WP_024475378		WP_050274403 (62 aa)								WP_024478469
0003+13150	CPRZ01	Sputum	6B	90	2	23	007	WP_000405240		WP_000876735																											WP_024475378										WP_024478469	265	WP_024478521
0005+24045	CPMJ01	Nasopharynx	6B	90	2	23	007	WP_000405240		WP_000876735																											WP_024475378	122	WP_050078429								WP_024478469
0009+01095	CPQV01	Nasal	6B	90	2	23	007	WP_000405240		WP_000876735																											WP_024475378										WP_024478469	271	WP_050265462
0011+09030	CGFX01	Sputum	6B	90	2	23	007	WP_000405240		WP_000876735																											WP_024475378										WP_024478469		WP_078836488 (192 aa)
0012+25031	CPOA01	Nasopharynx	6B	90	2	23	007	WP_000405240		WP_000876735		CMW26558 (219 aa)																									WP_024475378	122	WP_050078429								WP_024478469		WP_078836488 (192 aa)
0101+26271	CPQL01	Blood	6B	90	2	23	007	WP_000405240		WP_000876735		CMY53667 (104 aa)																									WP_024475378										WP_024478469
0105+29173	CPRT01	Nasopharynx	6B	90	2	23	007	WP_000405240		WP_000876735																											WP_050233914										WP_024478469	265	WP_024478521
0106+11154	CPML01	Nasopharynx	6B	90	2	23	007	WP_000405240		WP_000876735																											WP_024475378										WP_024478469	272	WP_050267320
0107+17127	CPLU01	Nasopharynx	6B	90	2	23	007	WP_000405240		WP_000876735																											WP_024475378										WP_024478469	266	WP_024478521
0108+03050	CPMZ01	Sputum	6B	90	2	23	007	WP_000405240		WP_000876735																											WP_024475378
0111+21110	CPLY01	Nasopharynx	6B	90	2	23	007	WP_000405240		WP_000876735																											WP_024475378
0112+27129	CPTP01	Nasopharynx	6B	90	2	23	007	WP_000405240		WP_000876735																											WP_024475378										WP_024478469	265	WP_024478521
0202+01134	CPQJ01	Middle ear	6B	90	2	23	007	WP_000405240		WP_000876735		CMY43547 (104 aa)																									WP_024475378										WP_024478469	265	WP_024478521
0203+19212	CPTN01	Nasopharynx	6B	90	2	23	073	WP_000405240		WP_000876735		CNA48763 (82 aa)																									WP_024475378										WP_024478469
0205+05018	CPTB01	Blood	6B	90	2	23	007	WP_000405240		WP_000876735																											WP_024475378
0206+21189	CPMD01	Sputum	6B	90	2	23	007	WP_000405240		WP_000876735																											WP_024475378										WP_024478469		WP_078839624 (220 aa)
0207+15090	CPRH01	Nasal	6B	90	2	23	073	WP_000405240		WP_000876735		CMY89321 (62 aa)																									WP_024475378										WP_024478469
0208+13020	CPNE01	Sputum	6B	90	2	23				WP_000876735																											WP_024475378										WP_024478469
0209+24059	CPUV01	Nasopharynx	6B	90	2	23	007	WP_000405240		WP_000876735																											WP_050233914										WP_024478469	265	WP_024478521
0212+05159	CPMF01	Middle ear	6B	90	2	23	007	WP_000405240		WP_000876735																											WP_024475378										WP_024478469	265	WP_024478521
0301+23540	CHJG01	Middle ear	6B	90	2	23	007	WP_000405240		WP_000876735																											WP_024475378										WP_024478469	273	WP_050220484
0303+13263	CPON01	Middle ear	6B	90	2	23	007	WP_000405240		WP_000876735	019	WP_050197950																																			WP_024478469	265	WP_024478521
0407+30157	CPLQ01	Nasopharynx	6B	90	2	23	007	WP_000405240		WP_000876735																											WP_024475378										WP_024478469	265	WP_024478521
0412+17021	CIFA01	Nasopharynx	6B	90	2	23	073	WP_000405240		WP_000876735																											WP_050233914										WP_024478469
0501+31089	CPRW01	Middle ear	6B	90	2	23	007	WP_000405240		WP_000876735																											WP_024475378										WP_024478469	273	WP_050220484
0502+25231	CPTD01	Middle ear	6B	90	2	23	007	WP_000405240		WP_000876735																											WP_050233914										WP_024478469	265	WP_024478521
0505+04001	CPOI01	Nasopharynx	6B	90	2	23	007	WP_000405240		WP_000876735																											WP_024475378										WP_024478469	265	WP_024478521
0506+29167	CHDI01	Nasopharynx	6B	90	2	23	007	WP_000405240		WP_000876735																											WP_024475378										WP_024478469	265	WP_024478521
0507+08068	CPQD01	Nasopharynx	6B	90	2	23	007	WP_000405240		WP_000876735																											WP_024475378										WP_024478469		CMX93544 (104 aa)
0509+09128	CPKT01	Nasopharynx	6B	90	2	23				WP_000876735																											WP_024475378										WP_024478469
670-6B	NC_014498.1/CP002176.1	Not known	6B	90	2	23	001	WP_000405242	WP_000704676	WP_000876735	024	WP_000350508																																			WP_000633509	274	WP_000350474
9511+06158	CPNR01	Nasopharynx	6B	90	2	23	007	WP_000405240		WP_000876735																											WP_024475378										WP_024478469	265	WP_024478521
9601+30166	CPMK01	Nasopharynx	6B	90	2	23	007	WP_000405240		WP_000876735																											WP_024475378										WP_024478469	275	WP_050238337
9603+12093	CPKC01	Conjunctiva	6B	90	2	23	007	WP_000405240		WP_000876735																											WP_024475378										WP_024478469	276	WP_050215351
9605+07141	CPQR01	Nasopharynx	6B	90	2	23	073	WP_000405240		WP_000876735		WP_078138615 (82 aa)																									CMY25514 (329 aa)										WP_024478469
9607+10105	CPKM01	Nasopharynx	6B	90	2	23	007	WP_000405240		WP_000876735																											WP_024475378										WP_024478469	265	WP_024478521
9609+24019	CPLW01	Sputum	6B	90	2	23	007	WP_000405240		WP_000876735																											WP_024475378										WP_024478469	265	WP_024478521
9611+04103	CPKI01	Nasopharynx	6B	90	2	23	007	WP_000405240		WP_000876735																											WP_024475378										WP_024478469	265	WP_024478521
9612+28032	CPOY01	Blood	6B	90	2	23	007	WP_000405240		WP_000876735																											WP_024475378										WP_024478469	265	WP_024478521
9702+03174	CPKY01	Nasal	6B	90	2	23	007	WP_000405240		WP_000876735																											WP_024475378										WP_024478469	265	WP_024478521
9703+24150	CPKZ01	Blood	6B	90	2	23	007	WP_000405240		WP_000876735																											WP_024475378										WP_024478469	265	WP_024478521
9705+05087	CPSV01	Blood	6B	90	2	23	007	WP_000405240		WP_000876735																											WP_024475378										WP_024478469	265	WP_024478521
9706+10167	CPNL01	Middle ear	6B	90	2	23	007	WP_000405240		WP_000876735																											WP_024475378										WP_024478469
9707+14101	CPMX01	Not known	6B	90	2	23	007	WP_000405240		WP_000876735																											WP_024475378										WP_024478469	265	WP_024478521
9708+26128	CPQI01	Middle ear	6B	90	2	23	007	WP_000405240		WP_000876735																											WP_024475378										WP_024478469	267	WP_024478521
9712+30001	CPUU01	Middle ear	6B	90	2	23	007	WP_000405240		WP_000876735																											WP_024475378										WP_024478469	265	WP_024478521
9801+23240	CPUS01	Middle ear	6B	90	2	23	007	WP_000405240		WP_000876735																											WP_024475378										WP_024478469	265	WP_024478521
9802+26112	CPRB01	Nasopharynx	6B	90	2	23	007	WP_000405240		WP_000876735																											WP_024475378										WP_024478469	265	WP_024478521
9803+09178	CGAY01	Sinus	6B	90	2	23	007	WP_000405240		WP_000876735																											WP_024475378										WP_024478469	265	WP_024478521
9806+08086	CGAO01	Nasopharynx	6B	90	2	23	007	WP_000405240		WP_000876735																											WP_024475378										WP_024478469	265	WP_024478521
9808+20015	CPUD01	Nasopharynx	6B	90	2	23	007	WP_000405240		WP_000876735																											WP_024475378										WP_024478469	265	WP_024478521
9811+05053	CPQS01	Nasopharynx	6B	90	2	23	007	WP_000405240		WP_000876735																											WP_024475378										WP_024478469	265	WP_024478521
9901+13020	CPMT01	Middle ear	6B	90	2	23	075	WP_000405240		WP_000876735																											WP_024475378										WP_024478469	265	WP_024478521
9903+09147	CPLC01	Middle ear	6B	90	2	23	007	WP_000405240		WP_000876735																											WP_024475378										WP_024478469	265	WP_024478521
9905+21046	CPMG01	Nasopharynx	6B	90	2	23	007	WP_000405240		WP_000876735																											WP_024475378										WP_024478469	265	WP_024478521
9906+15160	CPSH01	Nasal	6B	90	2	23	007	WP_000405240		WP_000876735																											WP_050308972										WP_024478469	265	WP_024478521
9907+14172	CHCX01	Middle ear	6B	90	2	23	007	WP_000405240		WP_000876735																											WP_024475378										WP_024478469	265	WP_024478521
9908+13028	CHDO01	Urine	6B	90	2	23	007	WP_000405240																													WP_024475378										WP_024478469	265	WP_024478521
9909+21117	CHDD01	Nasal	6B	90	2	23	007	WP_000405240		WP_000876735																											WP_024475378										WP_024478469	265	WP_024478521
9911+18139	CPRD01	Nasopharynx	6B	90	2	23				WP_000876735																											WP_024475378										WP_024478469		WP_078836488 (192 aa)
9912+17151	CPRS01	Nasopharynx	6B	90	2	23	007	WP_000405240		WP_000876735																											WP_024475378										WP_024478469
DCC2613	CPPH01	Carriage	6B	90	2	23	073	WP_000405240		WP_000876735																											WP_000266854
DCC2623	CPMY01	Carriage	6B	90	2	23	073	WP_000405240		WP_024475415																											WP_024475378										WP_050307403		WP_078142388 (62 aa)
DG_25	CGAT01	Not known	6B	90	2	23	077	WP_057519371		WP_024475415																											WP_057519458
K13_0810	CVIM01	Sputum	6B	90	2	23	079	WP_057486015																													WP_055310815										WP_050105991
K13_0820	CVIQ01	Sputum	6B	90	2	23																															WP_000266839
K13_0827	CVIB01	Sputum	6B	90	2	23	007	WP_000405240																													WP_000266839	123	WP_050281674
K13_0913	CVIN01	Sputum	6B	90	2	23	007	WP_000405240																													WP_055310815										WP_050105991
LMG690	CPQA01	Pneumonia	6B	90	2	23																															WP_000266854
LMG759	CPPT01	Not known	6B	90	2	23		WP_078154491 (171 aa)		WP_024475415	023	WP_024475416
LMG804	CHCU01	Not known	6B	90	2	23		WP_078154491 (171 aa)		WP_024475415
LMG867 (867)	CPTR01	Not known	6B	90	2	23																															WP_050284313
LMG869	CPOS01	Not known	6B	90	2	23	3001	WP_050456276																													WP_024475378
LMG1250	CPUK01	Not known	6B	90	2	23																															WP_024475378
LMG1435	CIEP01	Not known	6B	90	2	23		CMY31826 (257 aa)																													WP_024475378		CMY04106 (104 aa)
LMG1978	CFIL01	Pneumonia	6B	90	2	23	081	WP_050232801																													WP_000266854
LMG2230	CPLL01	Pneumonia	6B	90	2	23																															WP_024475378										WP_000633509
LMG2290	CIFI01	Pneumonia	6B	90	2	23	007	WP_000405240																													WP_057530710
LMG2311	CPPN01	Pneumonia	6B	90	2	23																																									WP_000633509
LMG2888	CPOU01	Not known	6B	90	2	23		CMX35759 (293 aa)	WP_000704676																												WP_024475378		WP_050274403 (62 aa)
LMG2926	CPNY01	Not known	6B	90	2	23																															WP_024475378	122	WP_050078429
PT2236	CHJH01	Carriage	6B	90	2	23	083	WP_055361494																													WP_000266854		WP_079098789 (171 aa)
SN11917 (11917)	CHDG01	Not known	6B	90	2	23	007	WP_000405240																													WP_024475378
SN26575 (26575)	CPUW01	Not known	6B	90	2	23	007	WP_000405240																													WP_024475378										WP_000633509		WP_078729099 (62 aa)
Spain6B	AUYK01	Nasopharynx	6B	90	2	23	007	WP_000405240		WP_000876730	025	WP_000350471																									WP_024475378										WP_024478469
SPN4683	CVMR01	Not known	6B	90	2	23	085	WP_000405240		WP_024475415		WP_050153861 (104 aa)	WP_000266852																																		WP_000633509
SPN13151	CPPW01	Bronchitis	6B	90	2	23		CMX56258 (165 aa)		WP_000876735																											WP_024475378										WP_024478469		WP_078143489 (220 aa)
SPN13522	CPKQ01	Not known	6B	90	2	23	007	WP_000405240		WP_024475415		WP_050229944 (285 aa)																									WP_000266854		WP_050229929 (104 aa)
spnIC2	CPTJ01	Middle ear	6B	90	2	23	087	WP_050215726		WP_000876735		CNA32925 (90 aa)																									WP_024475378										WP_024478469
spnIC6	CPPU01	Sputum	6B	90	2	23				WP_000876735																											WP_024475378										WP_024478469
spnIC10	CGBB01	Middle ear	6B	90	2	23																															WP_024475378										WP_024478469
spnIC19	CFKZ01	Middle ear	6B	90	2	23		CFB64567 (147 aa)																													WP_024475378										WP_024478469
spnIC28	CPTY01	Middle ear	6B	90	2	23																															WP_024475378										WP_024478469
spnIC38	CPKS01	Sputum	6B	90	2	23		WP_001815953 (104 aa)																													WP_024475378										WP_024478469
spnIC41	CHJL01	Middle ear	6B	90	2	23																															WP_024475378										WP_024478469
spnIC42	CPNG01	Sputum	6B	90	2	23																															WP_024475378										WP_024478469
spnIC43	CGAR01	Middle ear	6B	90	2	23				WP_000876735																											WP_024475378										WP_024478469
spnIC48	CPSW01	Sputum	6B	90	2	23																															WP_024475378										WP_024478469
spnIC49	CPSR01	Sinus	6B	90	2	23	089	WP_050215726		WP_000876735																											WP_024475378										WP_024478469
spnIC51	CPRE01	Middle ear	6B	90	2	23		WP_050274403 (62 aa)																													WP_024475378										WP_024478469
spnIC52	CPUI01	Middle ear	6B	90	2	23																															WP_024475378										WP_024478469
spnIC54	CPSS01	Sputum	6B	90	2	23				WP_000876735																											WP_024475378										WP_024478469
spnIC55	CHYS01	Middle ear	6B	90	2	23				WP_000876735																											WP_024475378										WP_024478469
spnIC57	CPNB01	Middle ear	6B	90	2	23	091	WP_050215726		WP_000876735		CMW28970 (147 aa)																									WP_024475378										WP_024478469
spnIC58	CPKH01	Middle ear	6B	90	2	23		WP_078136380 (196 aa)		WP_000876735																											WP_024475378										WP_024478469
spnIC59	CGAM01	Middle ear	6B	90	2	23	091	WP_050215726		WP_000876735																											WP_024475378										WP_024478469
spnIC100	CPQB01	Conjunctiva	6B	90	2	23				WP_000876730																											WP_000266854
spnIC104	CPUG01	Middle ear	6B	90	2	23																															WP_000266854			WP_000859013		CNB05189 (147 aa)
spnIC116	CPSA01	Nasopharynx	6B	90	2	23																															WP_000266854
spnIC139	CHJO01	Middle ear	6B	90	2	23	007	WP_000405240		WP_000876730																											WP_000266854
spnIC141	CPOW01	Nasopharynx	6B	90	2	23		WP_078136380 (196 aa)																													WP_024475378										WP_024478469
spnIC145	CHDE01	Middle ear	6B	90	2	23	007	WP_000405240		WP_000876730																											WP_000266854			WP_000859013
spnIC161	CIFF01	Nasopharynx	6B	90	2	23	093	WP_050094303		WP_000876730																											WP_000266854
spnIC174	CPLE01	Nasopharynx	6B	90	2	23				WP_000876735																											WP_024475378										WP_024478469
spnIC176	CPQU01	Not known	6B	90	2	23																															WP_024475378										WP_024478469
spnIC178	CPKF01	Middle ear	6B	90	2	23				WP_000876735																											WP_024475378										WP_024478469
spnIC187	CPUE01	Nasopharynx	6B	90	2	23				WP_000876735																											WP_024475378										WP_024478469
spnIC190	CPPC01	Middle ear	6B	90	2	23				WP_000876735																											WP_024475378										WP_024478469
spnIC192	CHYN01	Middle ear	6B	90	2	23																															WP_024475378										WP_024478469
spnIC195	CPUQ01	Nasopharynx	6B	90	2	23																															WP_024475378										WP_024478469
spnIC197	CPNK01	Middle ear	6B	90	2	23																															WP_024475378										WP_024478469
spnIC203	CHJK01	Parotid gland	6B	90	2	23	095	WP_055349429																													WP_024475378										WP_024478469
spnIC210	CGBJ01	Nasopharynx	6B	90	2	23																															WP_024475378										WP_024478469
spnIC419	CPRO01	Middle ear	6B	90	2	23																															WP_024475378										WP_024478469
spnIC425	CPMR01	Middle ear	6B	90	2	23																															WP_024475378										WP_024478469
spnIC426	CPKU01	Middle ear	6B	90	2	23																															WP_024475378										WP_024478469
spnIC432	CPMO01	Middle ear	6B	90	2	23	097	WP_000405240		WP_000876735		CMV67576 (111 aa)																									WP_024475378										WP_024478469
spnIC434	CPNU01	Nasopharynx	6B	90	2	23																															WP_024475378										WP_024478469
spnIC463	CPTS01	Nasopharynx	6B	90	2	23																															WP_024475378										WP_024478469
spnSP681	CPNF01	Not known	6B	90	2	23	007	WP_000405240		WP_000876730	011	WP_050120696
0001+05003	CPLR01	Sputum	6B	SLV90			007	WP_000405240																													WP_024475378										WP_024478469		WP_078836848 (257 aa)
0006+20010	CHDJ01	Middle ear	6B	SLV90			007	WP_000405240		WP_000876735																											WP_024475378										WP_024478469	265	WP_024478521
0102+01171	CPQK01	Nasopharynx	6B	SLV90			007	WP_000405240		WP_000876735																											WP_024475378										WP_024478469
0109+28217	CPPV01	Middle ear	6B	SLV90			007	WP_000405240		WP_000876735																											WP_024475378										WP_024478469		WP_078836488 (192 aa)
0211+13275	CPTQ01	Middle ear	6B	SLV90			007	WP_000405240																													WP_024475378	122	WP_050078429
0302+20271	CPTG01	Middle ear	6B	SLV90			007	WP_000405240		WP_000876735																											WP_050233914										WP_024478469	265	WP_024478521
0409+02133	CRXR01	Sputum	6B	SLV90			007	WP_000405240		WP_000876735																											WP_024475378										WP_024478469		WP_078836488 (192 aa)
0503+03063	CGGC01	Middle ear	6B	SLV90						WP_000876735		WP_078139869 (62 aa)																									WP_024475378										WP_024478469		WP_078143489 (220 aa)
0508+26122	CPQM01	Nasopharynx	6B	SLV90			007	WP_000405240		WP_000876735																											WP_050233914										WP_024478469	265	WP_024478521
1422-00	CPKJ01	Bacteremia	6B	SLV90						WP_024475415															WP_050271463
9602+15128	CPMA01	Middle ear	6B	SLV90			007	WP_000405240		WP_000876735																											WP_024475378										WP_024478469	265	WP_024478521
9701+10122	CPTX01	Middle ear	6B	SLV90			007	WP_000405240		WP_000876735																											WP_024475378										WP_024478469	265	WP_024478521
9711+04135	CPOC01	Nasopharynx	6B	SLV90			007	WP_000405240		WP_000876735																											WP_024475378										WP_024478469		WP_078138518 (257 aa)
9807+09096	CHYY01	Blood	6B	SLV90			007	WP_000405240		WP_000876735																											WP_024475378										WP_024478469
9809+25147	CPKV01	Middle ear	6B	SLV90			007	WP_000405240		WP_000876735																											WP_024475378										WP_024478469	265	WP_024478521
9812+11187	CPOP01	Middle ear	6B	SLV90			007	WP_000405240		WP_000876735																											WP_024475378										WP_024478469	265	WP_024478521
LMG1417	CPQC01	Not known	6B	SLV90						WP_024475415	023	WP_024475416
LMG2302	CPOR01	Pneumonia	6B	SLV90						WP_024475415
PT3104	CPMQ01	Carriage	6B	SLV90			007	WP_000405240	WP_050207686	WP_000876735																											WP_000266854
S-044	CPRI01	Not known	6B	SLV90
spnSP522	CPTI01	Not known	6B	SLV90																																	WP_024475378										WP_000633509
DCC1524	CPKW01	Carriage	6B	DLV90			099	WP_050269822																													WP_050269850
PT582	CPUN01	Carriage	6B	273	2 (DLV)	23	101	WP_050225079		WP_000876735			WP_050149699																																		WP_050249184
PT1430	CPUA01	Carriage	6B	273	2 (DLV)	23				WP_000876735			WP_050149699																																		WP_050249184
PT3026	CPRV01	Carriage	6B	273	2 (DLV)	23	103	WP_050244042		WP_000876722		CMZ09134 (104 aa)	WP_050244223		WP_078932935 (104 aa)																						WP_000266854
PT3536	CPOH01	Carriage	6B	DLV90			105	WP_050254623		WP_000876729	027	WP_050254708																									WP_050254649
SN33007	CPQT01	Pneumonia	6B	DLV90						WP_000876735																											WP_024478217
SPN2906 (2906)	CVMO01	Pneumonia	6B	DLV90			107	WP_050094303		WP_000876730	026	WP_000350471																									WP_024475378	125	WP_057531624
LMG2050	CPLS01	Not known	6B	95	2 (SLV)	23
LMG2062	CPLX01	Not known	6B	95	2 (SLV)	23
SMRU1473	CRIZ01	Nasopharynx	6B	95	2 (SLV)	23	007	WP_000405240					WP_050149699	098	WP_050236959
SMRU3142	CMMM01	Nasopharynx	6B	95	2 (SLV)	23	007	WP_000405240					WP_050149699	098	WP_050236959
SMRU2990	CMHW01	Nasopharynx	6B	SLV104			007	WP_000405240		WP_000876722		WP_078133151 (220 aa)	WP_050149699		CJZ89079 (147 aa)
223832	CNUJ02	Nasopharynx	6/6A	138		24	007	WP_000405240										WP_000704664
481643	CFQD02	Nasopharynx	6B/6A	138		24	007	WP_000405240										WP_000704664
487827	CNPS02	Nasopharynx	6B/6A	138		24	007	WP_000405240										WP_000704664
CP2215	NZ_CP028436.1/CP028436.1	Laboratory strain	Non-encapsulated	138		24	007	WP_000405240					WP_000266840	325	WP_000350478			WP_000704664
4041STDY6836169	NZ_LS483523.1/LS483523.1	Blood	6B	138		24	007	WP_000405240										WP_000704664
BHN418	ASHP01	Nasopharynx	6B	138		24	007	WP_000405240										WP_000704664
MD5037	CIIN02	Nasopharynx	6B/6A	138		24	109	WP_000405240										WP_000704664
R34-3186	CNRF02	Nasopharynx	6B/6A	138		24	007	WP_000405240										WP_000704664																			WP_024475378
302649	CNUW02	Nasopharynx	6B/6A	146	22 (DLV)	23	109	WP_000405240																																							WP_054367100
323485	CFQU02	Nasopharynx	6B	146	22 (DLV)	23	007	WP_000405240
388483	CNVK02	Nasopharynx	6B	146	22 (DLV)	23	004	WP_000405234
BHN237	ASHO01	Blood	6B	176	6/16/26 (DLV)	24	007	WP_000405240										WP_000704664																			WP_000266847
BHN427	ASHQ01	Nasopharynx	6B	176	6/16/26 (DLV)	24	007	WP_000405240										WP_000704664																			WP_000266845	126	WP_023396916
R34-3194	CNRE02	Nasopharynx	6B/6A	5006			111	WP_000405240										WP_000704664
DCC1738	CFNV01	Carriage	6B	273	2 (DLV)	23	113	WP_050109404																													WP_024475378	127	WP_057519005								WP_050307403
DCC1902	CPPO01	Carriage	6B	273	2 (DLV)	23				WP_000876735																											WP_024475378
PT76	CPQH01	Carriage	6B	273	2 (DLV)	23	115	WP_050249986		WP_000876735																											WP_050250035										WP_000633506
SPN4000 (4000)	CHCY01	Sepsis	6B	273	2 (DLV)	23	007	WP_000405240																													WP_057530466										WP_024478469	277	WP_057530470
SPN4876 (4876)	CPOO01	Meningitis	6B	273	2 (DLV)	23	007	WP_000405240		WP_050280189	028	WP_050280157																									WP_000266847
SPN22664 (22664)	CPQQ01	Fever	6B	273	2 (DLV)	23	007	WP_000405240																													WP_024475378	122	WP_050078429
397079	CNVN02	Nasopharynx	6B/6A	315	20	47				WP_000876732
2245STDY6178787 (GPSC47)	NZ_LR216060.1/LR216060.1	Unknown	6B	315	20	47	013	WP_000405234	WP_078136271/WP_001821467	WP_000876732	011	WP_050120696
SMRU13 (6B)	CJZK01	Nasopharynx	6B	315	20	47				WP_000876732																											WP_000266839										WP_050217142
SMRU168 (6B)	CKLS01	Nasopharynx	6B	315	20	47		WP_050222642 (271 aa)		WP_000876732																																					WP_024478469
SMRU279 (6B)	CKDP01	Nasopharynx	6B	315	20	47		WP_050222642 (271 aa)		WP_000876732			WP_050210827		WP_078689074 (82 aa)																																WP_024478469
SMRU290 (6B)	CILZ01	Nasopharynx	6B	315	20	47	117	WP_050249657		WP_000876732																											WP_000266839										WP_050217142
SMRU300 (6B)	CKEH01	Nasopharynx	6B	315	20	47		WP_050222642 (271 aa)		WP_000876732																																					WP_024478469
SMRU367 (6B)	CKFI01	Nasopharynx	6B	315	20	47		WP_050263063 (261 aa)		WP_000876732																											WP_000266839										WP_050217142
SMRU368 (6B)	CKFQ01	Nasopharynx	6B	315	20	47	013	WP_000405234		WP_000876732		CIR99807 (171 aa)																									WP_000266839										WP_050217142
SMRU369 (6B)	CKFR01	Nasopharynx	6B	315	20	47		WP_050222642 (271 aa)		WP_000876732			WP_050210827																																		WP_024478469
SMRU444 (6B)	CKIT01	Nasopharynx	6B	315	20	47		WP_050204787 (276 aa)		WP_000876732																											WP_000266839										WP_050217142
SMRU479 (6B)	CKJM01	Nasopharynx	6B	315	20	47	013	WP_000405234		WP_000876732	011	WP_050120696
SMRU497 (6B)	CGWB01	Nasopharynx	6B	315	20	47	013	WP_000405234		WP_000876732																											WP_050201416
SMRU570	CQXA01	Nasopharynx	6B	315	20	47																																									WP_050217142
SMRU607	CQYL01	Nasopharynx	6B	315	20	47				WP_000876732																																					WP_024478469
SMRU621	CQYB01	Nasopharynx	6B	315	20	47	013	WP_000405234		WP_000876732																																					WP_024478469
SMRU634	CRQM01/CQYO01	Nasopharynx	6B	315	20	47	013	WP_000405234		WP_000876732		WP_078169931 (220 aa)																																			WP_024478469		WP_079098024 (220 aa)
SMRU657	CQZR01	Nasopharynx	6B	315	20	47				WP_000876732																											WP_000266839		WP_050974878 (281 aa)								WP_050217142
SMRU732	CRBB01	Nasopharynx	6B	315	20	47	013	WP_000405234		WP_000876732	011	WP_050120696																																			WP_024478469	278	WP_050973893
SMRU745	CQWG01	Nasopharynx	6B	315	20	47				WP_000876732																																					WP_050217142
SMRU748	CQWX01	Nasopharynx	6B	315	20	47				WP_000876732																																					WP_024478469
SMRU778	CRLD01	Nasopharynx	6B	315	20	47	013	WP_000405234		WP_000876732																																					WP_024478469
SMRU981	CHOW01	Nasopharynx	6B	315	20	47	067	WP_000405234		WP_000876732																											WP_000266845
SMRU998	CFDY01	Nasopharynx	6B	315	20	47				WP_000876732																											WP_000266839		WP_078136851 (41 aa)								WP_050217142
SMRU1054	CRCY01	Nasopharynx	6B	315	20	47	119	WP_000405234		WP_000876732	012	WP_050120696																																			WP_024478469	029	WP_050213155
SMRU1058	CRDM01	Nasopharynx	6B	315	20	47				WP_000876732		WP_001853576 (220 aa)																									WP_000266839										WP_050217142
SMRU1120	CREQ01	Nasopharynx	6B	315	20	47		WP_050222642 (271 aa)		WP_000876732		COG56137 (171 aa)																																			WP_024478469
SMRU1138	CICD01	Nasopharynx	6B	315	20	47	013	WP_000405234		WP_000876732																																					WP_024478469
SMRU1161	CROO01	Nasopharynx	6B	315	20	47	067	WP_000405234		WP_000876732																																					WP_050217142
SMRU1169	CGXH01	Nasopharynx	6B	315	20	47	013	WP_000405234		WP_000876732	029	WP_050213155																																			WP_024478469
SMRU1218	CRFL01	Nasopharynx	6B	315	20	47	013	WP_000405234		WP_000876732		WP_078136665 (62 aa)																																			WP_024478469
SMRU1259	CRGO01	Nasopharynx	6B	315	20	47		WP_050222642 (271 aa)		WP_000876732																																					WP_050965385
SMRU1306	CRHS01	Nasopharynx	6B	315	20	47	013	WP_000405234
SMRU1431	CFEG01	Nasopharynx	6B	315	20	47	013	WP_000405234		WP_000876732																																					WP_024478469
SMRU1546	CGXE01	Nasopharynx	6B	315	20	47				WP_000876732																											WP_050201416
SMRU1552	CRKO01	Nasopharynx	6B	315	20	47	013	WP_000405234		WP_000876732	011	WP_050120696																																			WP_024478469	029	WP_050213155
SMRU1576	CRWH01	Nasopharynx	6B	315	20	47				WP_000876732		WP_050966226 (278 aa)																																			WP_050217142
SMRU1631	CKSK01	Nasopharynx	6B	315	20	47				WP_000876732																											WP_000266839										WP_050217142
SMRU1658	CRTH01	Nasopharynx	6B	315	20	47	3003	WP_050970507				WP_078145230 (201 aa)																																			WP_024478469
SMRU1667	CRTF01	Nasopharynx	6B	315	20	47	013	WP_000405234		WP_000876732																																					WP_024478469
SMRU1673	CHUK01	Nasopharynx	6B	315	20	47	013	WP_000405234																													WP_050201416
SMRU1685	CRUH01	Nasopharynx	6B	315	20	47				WP_000876732																											WP_050201416
SMRU1806	CLAH01	Nasopharynx	6B	315	20	47		WP_050222642 (271 aa)		WP_000876732																																					WP_024478469
SMRU1811	CKZW01	Nasopharynx	6B	315	20	47	121	WP_001862690		WP_000876732																																					WP_024478469
SMRU1851	CKSW01	Nasopharynx	6B	315	20	47		WP_050222642 (271 aa)		WP_000876732		WP_078136665 (62 aa)																																			WP_024478469
SMRU1917	CKVA01	Nasopharynx	6B	315	20	47	123	WP_050201574		WP_000876732																											WP_050201416
SMRU1935	CKVK01	Nasopharynx	6B	315	20	47	013	WP_000405234		WP_000876732																											WP_050201416										WP_000633507
SMRU1974	CKXP01	Nasopharynx	6B	315	20	47	013	WP_000405234		WP_000876732																											WP_000266839										WP_050217142
SMRU1984	CKXD01	Nasopharynx	6B	315	20	47	013	WP_000405234		WP_000876732																																					WP_024478469
SMRU2003	CKXS01	Nasopharynx	6B	315	20	47				WP_000876732																											WP_000266839										WP_050217142
SMRU2026	CLCJ01	Nasopharynx	6B	315	20	47		WP_050222642 (271 aa)		WP_000876732																																					WP_024478469
SMRU2030	CLCP01	Nasopharynx	6B	315	20	47				WP_000876732	030	WP_050234636																									WP_000266839										WP_050217142
SMRU2031	CFCC01	Nasopharynx	6B	315	20	47				WP_000876732																											WP_000266839										WP_050217142
SMRU2049	CLEI01	Nasopharynx	6B	315	20	47		WP_050222642 (271 aa)		WP_000876732																																					WP_024478469
SMRU2056	CLDN01	Nasopharynx	6B	315	20	47		WP_050204787 (276 aa)		WP_000876732																											WP_000266845
SMRU2074	CFDH01	Nasopharynx	6B	315	20	47				WP_000876732																											WP_050201416
SMRU2083	CHVG01	Nasopharynx	6B	315	20	47																															WP_000266839										WP_050217142
SMRU2104	CLFC01	Nasopharynx	6B	315	20	47				WP_000876732																																					WP_024478469
SMRU2106	CLFE01	Nasopharynx	6B	315	20	47		WP_050204787 (276 aa)		WP_000876732	035	WP_050224619																																			WP_050217142
SMRU2168	CLHV01	Nasopharynx	6B	315	20	47				WP_000876732																																					WP_024478469		WP_078148283 (211 aa)
SMRU2215	CLUX01	Nasopharynx	6B	315	20	47		WP_050222642 (271 aa)		WP_000876732																																					WP_024478469
SMRU2252	CMJX01	Nasopharynx	6B	315	20	47		WP_050268863 (300 aa)		WP_000876732																																					WP_024478469		WP_001853576 (220 aa)
SMRU2331	CLXP01	Nasopharynx	6B	315	20	47				WP_000876732		WP_078136665 (62 aa)																																			WP_024478469
SMRU2332	CLXM01	Nasopharynx	6B	315	20	47	013	WP_000405234		WP_000876732		WP_050274403 (62 aa)																																			WP_024478469		WP_050234966 (300 aa)
SMRU2345	CLYA01	Nasopharynx	6B	315	20	47		WP_050226931 (278 aa)		WP_000876732	011	WP_050120696
SMRU2346	CHVS01	Nasopharynx	6B	315	20	47				WP_000876735																																					WP_024478469
SMRU2353	CLYH01	Nasopharynx	6B	315	20	47	013	WP_000405234		WP_000876732																											WP_050201416										WP_000633507
SMRU2356	CLYG01	Nasopharynx	6B	315	20	47		WP_078135635 (202 aa)		WP_000876732																											WP_000266845
SMRU2430	CLOZ01	Nasopharynx	6B	315	20	47	013	WP_000405234		WP_000876732		WP_078136665 (62 aa)																																			WP_024478469		WP_050274403 (62 aa)
SMRU2438	CHHX01	Nasopharynx	6B	315	20	47	013	WP_000405234		WP_000876732																											WP_050201416
SMRU2497	CLIQ01	Nasopharynx	6B	315	20	47	013	WP_000405234		WP_000876732																											WP_050201416
SMRU2513	CLIW01	Nasopharynx	6B	315	20	47	013	WP_000405234		WP_000876732																																					WP_024478469
SMRU2539	CLJT01	Nasopharynx	6B	315	20	47	013	WP_000405234		WP_000876732																											WP_050201416
SMRU2541	CLJX01	Nasopharynx	6B	315	20	47	013	WP_000405234		WP_000876732																											WP_050201416										WP_000633507
SMRU2553	CLRW01	Nasopharynx	6B	315	20	47		WP_050204787 (276 aa)		WP_000876732																											WP_050201416
SMRU2567	CLRN01	Nasopharynx	6B	315	20	47	013	WP_000405234		WP_000876732	038	WP_050276198																																			WP_024478469		WP_078800358 (220 aa)
SMRU2588	CLRU01	Nasopharynx	6B	315	20	47				WP_000876732																											WP_050201416
SMRU2606	CLSN01	Nasopharynx	6B	315	20	47		WP_050222642 (271 aa)		WP_000876732																																					WP_024478469
SMRU2643	CLLF01	Nasopharynx	6B	315	20	47	013	WP_000405234		WP_000876732																											WP_050201416
SMRU2647	CLLL01	Nasopharynx	6B	315	20	47				WP_000876732																											WP_050201416										WP_000633507
SMRU2668	CGZH01	Nasopharynx	6B	315	20	47	125	WP_000405234																																							WP_024478469
SMRU2669	CFCF01	Nasopharynx	6B	315	20	47				WP_000876732																											WP_050201416
SMRU2675	CLLO01	Nasopharynx	6B	315	20	47	013	WP_000405234		WP_000876732																																					WP_024478469
SMRU2686	CLLX01	Nasopharynx	6B	315	20	47	013	WP_000405234		WP_000876732																																					WP_024478469	279	WP_050267360
SMRU2705	CLMK01	Nasopharynx	6B	315	20	47	013	WP_000405234		WP_000876732		WP_050274403 (62 aa)																																			WP_024478469		WP_078136665 (62 aa)
SMRU2735	CLNM01	Nasopharynx	6B	315	20	47	013	WP_000405234		WP_000876732
SMRU2736	CLNO01	Nasopharynx	6B	315	20	47	013	WP_000405234		WP_000876732																											WP_050201416
SMRU2746	CMDB01	Nasopharynx	6B	315	20	47		WP_050204787 (276 aa)		WP_000876732																																					WP_000633507
SMRU2770	CHAD01	Nasopharynx	6B	315	20	47		WP_050222642 (271 aa)		WP_000876732																																					WP_024478469
SMRU2771	CMDR01	Nasopharynx	6B	315	20	47		WP_050204787 (276 aa)		WP_000876732																											WP_050201416
SMRU2772	CMDW01	Nasopharynx	6B	315	20	47		WP_050222642 (271 aa)		WP_000876732																																					WP_024478469
SMRU2779	CGZY01	Nasopharynx	6B	315	20	47		WP_050222642 (271 aa)		WP_000876732																																					WP_024478469
SMRU2798	CMEO01	Nasopharynx	6B	315	20	47		WP_050222642 (271 aa)		WP_000876732																																					WP_024478469
SMRU2817	CMFN01	Nasopharynx	6B	315	20	47		WP_050222642 (271 aa)		WP_000876732																																					WP_024478469
SMRU2823	CMFD01	Nasopharynx	6B	315	20	47		WP_050222642 (271 aa)		WP_000876732																																					WP_024478469
SMRU2829	CMFQ01	Nasopharynx	6B	315	20	47		WP_050204787 (276 aa)		WP_000876732																											WP_050201416
SMRU2841	CMAY01	Nasopharynx	6B	315	20	47	067	WP_000405234		WP_000876732																											WP_000266845										WP_000633507
SMRU2850	CMBF01	Nasopharynx	6B	315	20	47		WP_050222642 (271 aa)		WP_000876732																																					WP_024478469
SMRU2869	CHIC01	Nasopharynx	6B	315	20	47	013	WP_000405234			029	WP_050213155																																			WP_024478469	011	WP_050120696
SMRU2884	CMBN01	Nasopharynx	6B	315	20	47		WP_050222642 (271 aa)		WP_000876732																																					WP_024478469
SMRU2900	CMCF01	Nasopharynx	6B	315	20	47		WP_050211589 (277 aa)		WP_000876732		CJW65732 (171 aa)																																			WP_024478469		CJW53511 (171 aa)
SMRU2902	CMBY01	Nasopharynx	6B	315	20	47		WP_050222642 (271 aa)		WP_000876732																																					WP_024478469
SMRU2910	CMCJ01	Nasopharynx	6B	315	20	47	013	WP_000405234		WP_000876732																											WP_050201416
SMRU2924	CHVW01	Nasopharynx	6B	315	20	47		WP_050222642 (271 aa)		WP_000876732																																					WP_024478469
SMRU2942	CMGA01	Nasopharynx	6B	315	20	47				WP_000876732																																					WP_024478469
SMRU2950	CMGO01	Nasopharynx	6B	315	20	47	013	WP_000405234		WP_000876732	038	WP_050276198																																			WP_024478469		WP_078136665 (62 aa)
SMRU2951	CMGQ01	Nasopharynx	6B	315	20	47	013	WP_000405234		WP_000876732	011	WP_050120696																																			WP_024478469	029	WP_050213155
SMRU3004	CMJE01	Nasopharynx	6B	315	20	47				WP_000876732																											WP_050201416
SMRU3010	CMIL01	Nasopharynx	6B	315	20	47	013	WP_000405234		WP_000876732	011	WP_050120696
SMRU3024	CMIZ01	Nasopharynx	6B	315	20	47	013	WP_000405234		WP_000876732																											WP_050201416
SMRU3057	CIDH01	Nasopharynx	6B	315	20	47	013	WP_000405234		WP_000876735																																					WP_024478469
SMRU3068	CMKZ01	Nasopharynx	6B	315	20	47				WP_000876735																																					WP_024478469
SMRU3072	CMLG01	Nasopharynx	6B	315	20	47	013	WP_000405234		WP_000876735	039	WP_050072921
SMRU3091	CMLT01	Nasopharynx	6B	315	20	47	013	WP_000405234		WP_000876735	039	WP_050072921
SMRU3131	CMMK01	Nasopharynx	6B	315	20	47	013	WP_000405234		WP_000876732																											WP_000266847										WP_050217142		WP_050230507 (229 aa)
SMRU3161	CLKX01	Nasopharynx	6B	315	20	47	067	WP_000405234		WP_000876732																											WP_000266847										WP_050217142
SMRU1973	CKXM01	Nasopharynx	6B	SLV315			013	WP_000405234		WP_000876732		WP_001827946 (82 aa)																									WP_000266839
SMRU2775	CMDX01	Nasopharynx	6B	DLV315			013	WP_000405234		WP_000876732																											WP_000266839
SMRU2964	CMGW01	Nasopharynx	6B	DLV315			013	WP_000405234		WP_000876732																											WP_000266839
GA02506	AILJ01	Blood	6B	384	17	23	007	WP_000405240		WP_000876733
GA05248	AIKM01	Blood	6B	384	17	23	007	WP_000405240		WP_000876733	040	WP_000350492																									WP_000266839
GA41538	AGOL01	Blood	6B	384	17	23	007	WP_000405240					WP_000266852		EHD66839 (104 aa)
SN11927	CPPZ01	Not known	6B	620	2 (DLV)		127	WP_000405240	WP_050274051	WP_050274093 (375 aa)		CMY05754 (262 aa)	WP_050149699		CMY05754 (262 aa)																						WP_000266854										WP_024478469		WP_078919336 (220 aa)
SPN11926	CGBI01	Not known	6B	620	2 (DLV)		007	WP_000405240	WP_050274051	WP_000876722		WP_078728392 (220 aa)	WP_050149699		WP_078728392 (220 aa)																						WP_000266854										WP_024478469		WP_050274403 (62 aa)
174702	CNTT02	Nasopharynx	6B/6A	639		24	007	WP_000405240										WP_054365035
R34-3100	CHWV02	Nasopharynx	6B	690		13	007	WP_000405240					WP_000266841		WP_000878917 (104 aa)
2245STDY5562600 (GPSC76)	NZ_LR216021.1/LR216021.1	Blood	6B	1092		76	014	WP_000405234																									WP_001021836				WP_024475378	122	WP_050078429
18044	CNTD02	Nasopharynx	6B/6C	1518		23	111	WP_000405240					WP_050202387																								WP_000266845
160986	CNUM02	Nasopharynx	6B/6A	1536		23	007	WP_000405240
NP112	AGQF01	Nasopharynx	6B	1536		23	007	WP_000405240
SPN3402 (3402)	CVMQ01	Meningitis	6B	1542	2 (SLV)			CRG72301 (592 aa)	WP_057530391/WP_057530392																												WP_024475378										WP_000633509		WP_078729099 (62 aa)
2245STDY5609237 (GPSC115)	NZ_LR216019.1/LR216019.1	Pleural fluid	6B	1662		115	013	WP_000405234	WP_000704676				WP_000266841		WP_050153861 (104 aa)
153438	CNUE02	Nasopharynx	6B/6A	1827		24	007	WP_000405240										WP_000704664
R34-3201	CNQW02	Nasopharynx	6B	1921	23 (SLV)	97		WP_054367054 (270 aa)
R34-3038	CHBE02	Nasopharynx	6B/6A	1930		23	109	WP_000405240
436154	CNPY02	Nasopharynx	6B/6A	1954	2 (SLV)	23	007	WP_000405240																													WP_024475378
SMRU1776	CKZL01	Nasopharynx	6B	2016		185		WP_050228651 (310 aa)		WP_000876735			WP_050228769												WP_050228670								WP_001021836				WP_050228770										WP_050228644
GA04216	ALCK01	Blood	6B	2150	17 (SLV)		007	WP_000405240		EJG95815/EJG95814		EJG95281 (104 aa)
GA05578	AILH01	Blood	6B	2150	17 (SLV)		007	WP_000405240		EIA02068/EIA02067	040	WP_000350492																									WP_000266839
GPS_ZA_821-sc-1950967 (GPSC37)	NZ_LR536845.1/LR536845.1	CSF	6B	2421		37	014	WP_000405234	WP_050200439				WP_000266852	352	WP_094888991																																		WP_134688190 (297 aa) genome reorganization
SMRU2127	CHVC01	Nasopharynx	6B	DLV2713				WP_057515893 (216 aa)		WP_000876732																																					WP_050105991
SMRU2441	CLOT01	Nasopharynx	6B	DLV2713			014	WP_000405234		WP_000876732		CJO16316 (252 aa)																																			WP_050105991
SMRU2638	CLTQ01	Nasopharynx	6B	DLV2713			014	WP_000405234		WP_000876732		WP_078846590 (41 aa)																																			WP_050105991		WP_078148725 (41 aa)
SMRU2727	CLNA01	Nasopharynx	6B	DLV2713			014	WP_000405234		WP_000876732																																					WP_050105991
SMRU2905	CMBZ01	Nasopharynx	6B	DLV2713			014	WP_000405234		WP_000876732	041	WP_050392093																																			WP_050105991		CJW29976 (147 aa)
SMRU133 (6B)	CKCW01	Nasopharynx	6B	4404		74	011	WP_000405236		WP_000876730																							WP_001021836
SMRU224 (6B)	CKNV01	Nasopharynx	6B	4404		74	011	WP_000405236		WP_000876730																							WP_001021836
SMRU316 (6B)	CKGZ01	Nasopharynx	6B	4404		74	011	WP_000405236		WP_000876730																							WP_001021836
SMRU409 (6B)	CKHX01	Nasopharynx	6B	4404		74	011	WP_000405236		WP_000876730																							WP_001021836
SMRU1006	CRBW01	Nasopharynx	6B	4404		74	011	WP_000405236		WP_000876730	042	WP_050201719																					WP_001021836
SMRU418 (6B)	CFHJ01	Nasopharynx	6B	4407		82		WP_050213204 (291 aa)	WP_000704676																												WP_050202173	128	WP_050202191
SMRU504 (6B)	CKKD01	Nasopharynx	6B	4407		82	008	WP_000405234	WP_000704676																												WP_050202173	128	WP_050202191
SMRU505 (6B)	CHOE01	Nasopharynx	6B	4407		82	008	WP_000405234	WP_000704676																												WP_050202173	128	WP_050202191
SMRU613	CQXX01	Nasopharynx	6B	4407		82		WP_050204787 (276 aa)	WP_000704676																												WP_050202173	128	WP_050202191
SMRU2482	CLPV01	Nasopharynx	6B	4422			046	WP_050199639		WP_000876730																							WP_001021836							WP_050199652
SMRU178 (6B)	CKMP01	Nasopharynx	6B	4422			014	WP_000405234		WP_000876730	042	WP_050201719																					WP_001021836
SMRU229 (6B)	CHOX01	Nasopharynx	6B	4422			014	WP_000405234																									WP_001021836
SMRU362 (6B)	CKFK01	Nasopharynx	6B	4422				WP_050234031 (274 aa)		WP_000876730																							WP_001021836
SMRU592	CQXH01	Nasopharynx	6B	4422				WP_050211589 (277 aa)		WP_050205148	042	WP_050201719																					WP_001021836
SMRU746	CQWO01	Nasopharynx	6B	4422																													WP_001021836
SMRU802	CRLV01	Nasopharynx	6B	4422			014	WP_000405234		WP_000876730																							WP_001021836
SMRU827	CRPG01	Nasopharynx	6B	4422			014	WP_000405234																									WP_001021836														WP_044812715
SMRU834	CRPN01	Nasopharynx	6B	4422			014	WP_000405234		WP_000876730	042	WP_050201719																					WP_001021836
SMRU874	CHTE01	Nasopharynx	6B	4422			014	WP_000405234					WP_050202670	099	WP_050202860																		WP_001021836
SMRU1156	CROL01	Nasopharynx	6B	4422			014	WP_000405234																									WP_001021836
SMRU1220	CRFO01	Nasopharynx	6B	4422						WP_000876730																							WP_001021836														WP_044812715
SMRU1237	CHSW01	Nasopharynx	6B	4422			014	WP_000405234		WP_000876730																							WP_001021836
SMRU1247	CRGF01	Nasopharynx	6B	4422			014	WP_000405234																									WP_001021836
SMRU1334	CLAQ01	Nasopharynx	6B	4422			014	WP_000405234																									WP_001021836
SMRU1336	CLAU01	Nasopharynx	6B	4422			014	WP_000405234																									WP_001021836
SMRU1391	CGWP01	Nasopharynx	6B	4422																													WP_001021836														WP_044812715
SMRU1520	CRKL01	Nasopharynx	6B	4422			014	WP_000405234	WP_000704676																								WP_001021836
SMRU1695	CRTY01	Nasopharynx	6B	4422			014	WP_000405234					WP_050202670	099	WP_050202860																		WP_001021836
SMRU1883	CKTT01	Nasopharynx	6B	4422			014	WP_000405234					WP_050202670	099	WP_050202860																		WP_001021836
SMRU1884	CKTX01	Nasopharynx	6B	4422			014	WP_000405234					WP_050202670	099	WP_050202860																		WP_001021836
SMRU2043	CLDX01	Nasopharynx	6B	4422			014	WP_000405234		WP_050205148	042	WP_050201719																					WP_001021836
SMRU2045	CLDZ01	Nasopharynx	6B	4422				WP_078153903 (171 aa)		WP_000876730																							WP_001021836														WP_044812715
SMRU1134	CRNR01	Nasopharynx	6B	4422			014	WP_000405234	WP_000704676																								WP_001021836
SMRU2520	CLJJ01	Nasopharynx	6B	4422			014	WP_000405234		WP_000876730																							WP_001021836							WP_050199652
SMRU2993	CMHX01	Nasopharynx	6B	4422			014	WP_000405234		WP_000876730		WP_078141806 (62 aa)																					WP_001021836
SMRU3140	CMMS01	Nasopharynx	6B	4422			014	WP_000405234		WP_000876730	042	WP_050201719																					WP_001021836
SMRU2178	CLHI01	Nasopharynx	6B	4433			014	WP_000405234					WP_050202670	099	WP_050202860																		WP_001021836
K13_082	CVIL01	Sputum	6B	4759	2 (SLV)		129	WP_055333008		WP_024475415
SMRU948	CKQF01	Nasopharynx	6B	515		74				WP_000876733	043	WP_050250144	WP_000266852																				WP_001021836
SMRU1231	CRGH01	Nasopharynx	6B	5111		166				WP_050215377								WP_000704664																													WP_050973227
SMRU2088	CLEJ01	Nasopharynx	6B	5127	2 (DLV)		007	WP_000405240
2245STDY5868782 (GPSC58)	NZ_LR216033.1/LR216033.1	Blood	6B	5516		58	007	WP_000405240					WP_130897720		Frameshifted																						WP_061365909		WP_130898010 (303 aa)
SMRU2360	CLYO01	Nasopharynx	6B	SLV6704			007	WP_000405240										WP_050259308																			WP_000266847		WP_078932193 (104 aa)	WP_050199652		WP_050970602 (104 aa)
SMRU15 (6B)	CFBC01	Nasopharynx	6B	DLV6704			007	WP_000405240										WP_050259308																			WP_000266847	129	WP_055350405
SMRU1245	CRGE01	Nasopharynx	6B	6172		74	014	WP_000405234		WP_000876730																							WP_001021836
SMRU1251	CRGW01	Nasopharynx	6B	6172		74	014	WP_000405234		WP_000876730																							WP_001021836
SMRU1352	CGWM01	Nasopharynx	6B	6172		74	014	WP_000405234																									WP_001021836
SMRU1121	CREV01	Nasopharynx	6B	SLV6692				WP_000405234	WP_050206335	WP_000876733		WP_078839700 (192 aa)	WP_023396066		WP_078839700 (192 aa)																												WP_000876733
SMRU1122	CREU01	Nasopharynx	6B	SLV6692					WP_050206335	WP_000876733			WP_000266852																																		WP_044812715
SMRU1203	CRFQ01	Nasopharynx	6B	SLV6692				WP_050238485 (292 aa)	WP_050206335	WP_000876733			WP_023396066																																		WP_044812715
SMRU1406	CGWN01	Nasopharynx	6B	SLV6692				WP_050226931 (278 aa)	WP_050206335				WP_023396066
SMRU2280	CLVM01	Nasopharynx	6B	SLV6692					WP_050206335	WP_000876733		WP_078839700 (192 aa)	WP_023396066
SMRU2474	CLQG01	Nasopharynx	6B	SLV6692			026	WP_000405234	WP_050206335	WP_000876733		WP_078836700 (192 aa)	WP_023396066
SMRU2673	CLMC01	Nasopharynx	6B	SLV6692			026	WP_000405234	WP_050206335	WP_000876733		WP_079157471 (192 aa)	WP_023396066
SMRU335 (6B)	CKGI01	Nasopharynx	6B	6703		74	011	WP_000405236																									WP_001021836
SMRU393 (6B)	CKGE01	Nasopharynx	6B	6703		74				WP_000876730																							WP_001021836							WP_050199652
SMRU1359	CQUK01	Nasopharynx	6B	6703		74	011	WP_000405236	WP_050201980	WP_000876730																							WP_001021836							WP_050199652
SMRU2489	CLQM01	Nasopharynx	6B	6703		74	011	WP_000405236		WP_000876730																							WP_001021836
SMRU1924	CFDD01	Nasopharynx	6B	6703		74	131	WP_057529431	WP_050201980	WP_000876730																							WP_001021836							WP_050199652
SMRU2946	CMGB01	Nasopharynx	6B	6703		74	011	WP_000405236		WP_000876730	044	WP_050232947																					WP_001021836
SMRU1094	CRDZ01	Nasopharynx	6B	6704		263	277	WP_050230312	WP_000704676									WP_050259308																			WP_000266853						WP_050974546				WP_050974546
SMRU1266	CHRZ01	Nasopharynx	6B	6704		263	013	WP_000405234	WP_000704676									WP_050259308																			WP_000266853
SMRU1276	CRHK01	Nasopharynx	6B	6704		263	013	WP_000405234										WP_050259308																													WP_024478469	029	WP_050213155
SMRU1781	CHVA01	Nasopharynx	6B	6704		263	067	WP_000405234	WP_050207686				WP_050223873					WP_050259308																													WP_044812715
SMRU2426	CLOL01	Nasopharynx	6B	SLV6704			071	WP_000405240										WP_050259308																			WP_000266853
SMRU2827	CMFP01	Nasopharynx	6B	SLV6704			007	WP_000405240										WP_050259308																			WP_000266847		CJY59645 (188 aa)	WP_050199652		WP_084572124 (41 aa)
SMRU1956	CKWD01	Nasopharynx	6B	6831		74		WP_050394052 (301 aa)					WP_050223873	090	WP_050252287																		WP_001021836
SMRU2027	CLCL01	Nasopharynx	6B	6831		74	014	WP_000405234					WP_050223873	090	WP_050252287																		WP_001021836
SMRU2200	CLIA01	Nasopharynx	6B	6831		74	014	WP_000405234					WP_050223873	090	WP_050252287																		WP_001021836
SMRU2405	CLOI01	Nasopharynx	6B	6831		74		WP_050238485 (292 aa)					WP_050223873		WP_078136851 (41 aa)																		WP_001021836
SMRU2940	CMGE01	Nasopharynx	6B	6831		74		WP_078730735 (180 aa)																									WP_001021836														WP_050272192	281	WP_050391409
SMRU3006	CMJA01	Nasopharynx	6B	6831		74	050	WP_000405234					WP_000266852																				WP_001021836														WP_044812715
GA17545	AFGA01	CSF	6B	9057			007	WP_000405240
2245STDY6106337 (GPSC40)	NZ_LR216051.1/LR216051.1	CSF	6B	12162		40	254	WP_000405234																													WP_000266847		WP_061763471 (translocated)
BS_06 (BS 06)	CPLA01	Not known	6C	90	2	23	073	WP_000405240		WP_050277969
SPN8332	CHJP01	Pharynx	6C	90	2	23	197	WP_050094303		WP_000876735	045	WP_055386765																									WP_000266854
MD5030	COEH02	Nasopharynx	6C	138		24	007	WP_000405240										WP_000704664
BR1008	COBB02	Nasopharynx	6C	473			026	WP_000405234					WP_000266841		CTM49701 (88 aa)
GL3043	COCZ02	Nasopharynx	6C	473									WP_000266841		WP_000878916 (104 aa)																						WP_000266839
ND6119	CNYX02	Nasopharynx	6C	473			061	WP_000405234					WP_000266841		WP_000878917 (104 aa)	WP_001866856
ND6133	CNXY02	Nasopharynx	6C	547		45			WP_000704676	WP_050256078																											WP_050256063
R34-3086	CNWO02	Nasopharynx	6C	547		45			WP_000704676	WP_050256078																											WP_050256063
SMRU190 (6C)	CKNB01	Nasopharynx	6C	982		82			WP_000704676				WP_023396066																																		WP_044812715
SMRU655	CFFL01	Nasopharynx	6C	982		82			WP_000704676																												WP_000266847		CEX82622/CEX82618								WP_044812715
SMRU773	CRLR01	Nasopharynx	6C	982		82	008	WP_000405234	WP_000704676				WP_000266852																																		WP_044812715
SMRU1275	CRHO01	Nasopharynx	6C	982		82		WP_050238485 (292 aa)	WP_000704676				WP_050085624																																		WP_044812715	109	WP_050263265
SMRU1761	CGYL01	Nasopharynx	6C	982		82	008	WP_000405234	WP_000704676				WP_050202670																																		WP_044812715		WP_078155679 (201 aa)
SMRU2147	CLGF01	Nasopharynx	6C	982		82	008	WP_000405234	WP_000704676				WP_050202670																																		WP_044812715
SMRU2521	CLJN01	Nasopharynx	6C	982		82	008	WP_000405234	WP_000704676				WP_050202670		WP_050247109 (82 aa)																																WP_044812715
SMRU2621	CHIA01	Nasopharynx	6C	982		82	008	WP_000405234	WP_000704676				WP_050202670																																		WP_044812715
SMRU2768	CMEL01	Nasopharynx	6C	982		82	008	WP_000405234	WP_000704676				WP_023396066																																		WP_044812715
SMRU2807	CMEW01	Nasopharynx	6C	982		82	008	WP_000405234	WP_000704676				WP_023396066																																		WP_044812715
SMRU2836	CMAS01	Nasopharynx	6C	982		82	008	WP_000405234	WP_000704676				WP_050202670																																		WP_044812715
SMRU2972	CMHC01	Nasopharynx	6C	982		82	008	WP_000405234	WP_000704676																																						WP_044812715	282	WP_050222612
SMRU3037	CMKD01	Nasopharynx	6C	982		82	008	WP_000405234	WP_000704676																																						WP_044812715	282	WP_050222612
GA60080	ALCR01	Blood	6C	1092		76	014	WP_000405234																									WP_001021836
EU-NP04	AIKH01	Nasopharynx	6C	1292		89	018	WP_000405240	WP_000704685																				WP_000704678
GA60190	ALCL01	Blood	6C	1292		89	018	WP_000405240	WP_000704685																				WP_000704678
93209	CNTL02	Nasopharynx	6C	1379		89	018	WP_000405240	WP_000704685																				WP_000704678
BR1076	CRYL02	Nasopharynx	6C	1379		89	018	WP_000405240	WP_000704685																				WP_000704678
GL3032	COCV02	Nasopharynx	6C	1379		89	018	WP_000405240	WP_000704685																				WP_000704678
LE4079	CFLY02	Nasopharynx	6C	1379		89	018	WP_000405240	WP_000704685																				WP_000704678
ND6110	CNXT02	Nasopharynx	6C	1379		89	018	WP_000405240	WP_000704685																				WP_000704678
NP7028	CNYP02	Nasopharynx	6C	1379		89		WP_078159151 (175 aa)	WP_000704685																				WP_000704678
NP7078	CNZA02	Nasopharynx	6C	1379		89	018	WP_000405240	WP_000704685																				WP_000704678
PT8081	CIIT02	Nasopharynx	6C	1379		89	018	WP_000405240	WP_000704685																				WP_000704678
PT8092	CHXC02	Nasopharynx	6C	1379		89	018	WP_000405240	WP_000704685																				WP_000704678
R34-3053	CNNZ02	Nasopharynx	6C	1379		89		WP_000401884 (316 aa)	WP_000704685																				WP_000704678
R34-3060	CNOF02	Nasopharynx	6C	1379		89		WP_000401884 (316 aa)	WP_000704685																				WP_000704678
119571	CNTA02	Nasopharynx	6C	1390		111	018	WP_000405240	WP_000704685																				WP_000704678
291880	CNUO02	Nasopharynx	6C	1390		111	018	WP_000405240	WP_000704685																				WP_000704678
BR1045	COAN02	Nasopharynx	6C	1390		111	018	WP_000405240	WP_054392618																				WP_000704678
GA60132	ALCV01	Blood	6C	1390		111	018	WP_000405240	WP_000704685																				WP_000704678
LE4100	CODV02	Nasopharynx	6C	1390		111	018	WP_000405240	WP_000704685																				WP_054387111 (341 aa)
MD5031	COEL02	Nasopharynx	6C	1390		111	018	WP_000405240	WP_000704685																				WP_000704678
ND6046	COFK02	Nasopharynx	6C	1390		111	018	WP_000405240	WP_000704685																				WP_000704678
ND6135	CNXZ02	Nasopharynx	6C	1390		111	018	WP_000405240	WP_000704685																				WP_000704678
NP7029	CNYT02	Nasopharynx	6C	1390		111			WP_000704685																				WP_000704678											WP_000859012
NP7070	CNYU02	Nasopharynx	6C	1390		111	018	WP_000405240	WP_000704685																				WP_000704678
PT8081	CIIT02	Nasopharynx	6C	1390		111	018	WP_000405240	WP_000704685																				WP_000704678
PT8114	AFCB01/CHXJ02	Nasopharynx	6C	1390		111	018	WP_000405240	WP_000704685																				WP_000704678
R34-3041	CNNM02	Nasopharynx	6C	1390		111	018	WP_000405240	WP_000704685																				WP_000704678
R34-3072	CNOO02	Nasopharynx	6C	1390		111	018	WP_000405240	WP_000704685																				WP_000704678
R34-3089	CNVY02	Nasopharynx	6C	1390		111	018	WP_000405240	WP_000704685																				WP_000704678
R34-3092	CNWB02	Nasopharynx	6C	1390		111	018	WP_000405240	WP_000704685																				WP_000704678
R34-3125	CNWP02	Nasopharynx	6C	1390		111	018	WP_000405240	WP_000704685																				WP_000704678
BR1064	AFBZ01/COAS02	Nasopharynx	6C	1692	41 (DLV)	29	004	WP_000405234	WP_000704687
ND6012	AFCA01/COFE02	Nasopharynx	6C	1692	41 (DLV)	29	004	WP_000405234	WP_000704687
SMRU3036	CMKF01	Nasopharynx	6C	2912		244	004	WP_000405234					WP_000266841		WP_000878916 (104 aa)
SMRU2876	CGZV01	Nasopharynx	6C	SLV2912				WP_050218415 (305 aa)					WP_000266841																																		WP_050273958		CJU92730 (104 aa)
SMRU2933	CMGL01	Nasopharynx	6C	SLV2912			007	WP_000405240					WP_000266841		WP_000878916 (104 aa)																																WP_050273958	283	WP_050273974
SMRU3022	CMJC01	Nasopharynx	6C	SLV2912			007	WP_000405240					WP_000266841		WP_000878916 (104 aa)																																WP_050273958	283	WP_050273974
GA52306	AGPZ01	Blood	6C	3676			018	WP_000405240	WP_000704685																				WP_000704678
GA47033	AGOA01	Blood	6C	4150			010	WP_000405234	WP_000704685																				WP_001821635 (324 aa)
SMRU28 (6C)	CGVV01	Nasopharynx	6C	4420		63		WP_050273195 (213 aa)	WP_050200890																																						WP_050203932	284	WP_050203974
SMRU31 (6C)	CKAS01	Nasopharynx	6C	4420		63		WP_050273195 (213 aa)	WP_050200890																																						WP_050203932	284	WP_050203974
SMRU225 (6C)	CKNT01	Nasopharynx	6C	4420		63	065	WP_050201265	WP_050200890																																						WP_044812715	285	WP_050201165
SMRU380 (6C)	CKFH01	Nasopharynx	6C	4420		63	065	WP_050201265																																							WP_044812715
SMRU726	CRBO01	Nasopharynx	6C	4420		63	065	WP_050201265	WP_050200890																																						WP_050203932
SMRU777	CRLW01	Nasopharynx	6C	4420		63	065	WP_050201265	WP_050200890
SMRU804	CHTC01	Nasopharynx	6C	4420		63	065	WP_050201265	WP_050200890																																						WP_050203932	284	WP_050203974
SMRU871	CRMZ01	Nasopharynx	6C	4420		63	065	WP_050201265	WP_050200890																																						WP_050203932	284	WP_050203974
SMRU965	CKQZ01	Nasopharynx	6C	4420		63	065	WP_050201265	WP_050200890																																						WP_044812715
SMRU1036	CGWT01	Nasopharynx	6C	4420		63	065	WP_050201265	WP_050200890																																						WP_050203932	284	WP_050203974
SMRU1050	CRCT01	Nasopharynx	6C	4420		63	065	WP_050201265	WP_050200890																																						WP_044812715
SMRU1062	CRDT01	Nasopharynx	6C	4420		63		COF75716 (303 aa)/WP_050153861 (104 aa)																																							WP_044812715
SMRU1086	CIMT01	Nasopharynx	6C	4420		63	065	WP_050201265	WP_050200890
SMRU1159	CROQ01	Nasopharynx	6C	4420		63	065	WP_050201265	WP_050200890																																						WP_044812715	285	WP_050201165
SMRU1227	CRGG01	Nasopharynx	6C	4420		63	133	WP_050972964	COH70724 (197 aa)																																						WP_044812715
SMRU1545	CIBY01	Nasopharynx	6C	4420		63	065	WP_050201265	WP_050200890																																						WP_044812715	286	WP_057534253
SMRU1730	CRVQ01	Nasopharynx	6C	4420		63	065	WP_050201265	WP_050200890																																						WP_050203932	284	WP_050203974
SMRU1749	CRVS01	Nasopharynx	6C	4420		63	065	WP_050201265	WP_050088078																												WP_000266847										WP_050203932	284	WP_050203974
SMRU1862	CKSZ01	Nasopharynx	6C	4420		63	065	WP_050201265	WP_050200890																																						WP_050203932	284	WP_050203974
SMRU1979	CKWV01	Nasopharynx	6C	4420		63	065	WP_050201265	WP_050200890																																						WP_044812715	285	WP_050201165
SMRU1983	CKXA01	Nasopharynx	6C	4420		63		WP_050283858 (280 aa)	WP_050200890																																						WP_044812715	285	WP_050201165
SMRU1990	CKXG01	Nasopharynx	6C	4420		63	065	WP_050201265	WP_050200890																																						WP_050203932	284	WP_050203974
SMRU2033	CLCY01	Nasopharynx	6C	4420		63	135	WP_050241691	WP_050200890																																						WP_050204602	358	WP_050241678
SMRU2090	CICR01	Nasopharynx	6C	4420		63	065	WP_050201265	WP_050200890																																						WP_044812715	285	WP_050201165
SMRU2203	CLIE01	Nasopharynx	6C	4420		63	065	WP_050201265	WP_050200890																																						WP_044812715	285	WP_050201165
SMRU2310	CLXK01	Nasopharynx	6C	4420		63	065	WP_050201265	WP_050200890																																						WP_044812715	285	WP_050201165
SMRU2314	CLWS01	Nasopharynx	6C	4420		63	065	WP_050201265	WP_050200890																																						WP_044812715		WP_078142388 (62 aa)
SMRU2374	CFGY01	Nasopharynx	6C	4420		63			WP_050200890																															WP_050202799							WP_044812715
SMRU2379	CLZD01	Nasopharynx	6C	4420		63	065	WP_050201265	WP_050356596																																						WP_044812715		WP_078142388 (62 aa)
SMRU2525	CLKE01	Nasopharynx	6C	4420		63	137	WP_050965435	WP_050200890																																						WP_044812715
SMRU2592	CLSG01	Nasopharynx	6C	4420		63	065	WP_050201265	WP_050088078																												WP_000266847										WP_050203932	287	WP_050270764
SMRU2663	CLLK01	Nasopharynx	6C	4420		63	065	WP_050201265	CJM15422 (298 aa)																																						WP_044812715	285	WP_050201165
SMRU2714	CLNE01	Nasopharynx	6C	4420		63		CJM61799 (271 aa)	WP_050088078																												WP_000266847										WP_050203932	284	WP_050203974
SMRU2917	CMCR01	Nasopharynx	6C	4420		63	065	WP_050201265	WP_050200890																																						WP_044812715	285	WP_050201165
SMRU3044	CMKJ01	Nasopharynx	6C	4420		63	065	WP_050201265	WP_050200890																																						WP_044812715	285	WP_050201165
SMRU50 (6C)	CKBC01	Nasopharynx	6C	SLV4420			065	WP_050201265	WP_050200890	WP_050215377		CIP44091 (147 aa)																												WP_050199652		CIP53397 (104 aa)
SMRU70 (6C)	CKBF01	Nasopharynx	6C	SLV4420			065	WP_050201265	WP_050200890	WP_050215377		CIP43596 (147 aa)																												WP_050199652		CIP56228 (104 aa)
SMRU1961	CKWK01	Nasopharynx	6C	5109		63	065	WP_050201265	WP_050200890																				WP_000704678
SMRU2216	CLVA01	Nasopharynx	6C	5109		63	065	WP_050201265	WP_050200890																				WP_000704678
SMRU2307	CLXC01	Nasopharynx	6C	5109		63	065	WP_050201265	WP_050200890																				WP_000704678
SMRU2407	CGZM01	Nasopharynx	6C	5109		63	065	WP_050201265	CJN99996 (298 aa)																				WP_001821635 (324 aa)
SMRU950	CKQI01	Nasopharynx	6C	5124		63	065	WP_050201265	WP_050200890																																						WP_044812715	285	WP_050201165
SMRU1717	CGYD01	Nasopharynx	6C	5228		63			WP_000704676				WP_000266852																																		WP_044812715
SMRU1911	CKUX01	Nasopharynx	6C	5228		63		WP_050290781 (304 aa)	WP_000704676				WP_000266852
SMRU2018	CFDI01	Nasopharynx	6C	5228		63			WP_000704676				WP_000266852																																		WP_044812715
SMRU2021	CICS01	Nasopharynx	6C	5228		63			WP_000704676				WP_000266852																																		WP_044812715
SMRU2627	CLTP01	Nasopharynx	6C	5228		63			WP_000704676				WP_000266852																																		WP_044812715
SMRU2661	CLLG01	Nasopharynx	6C	5228		63			WP_000704676				WP_000266852																																		WP_044812715
SMRU2662	CLKZ01	Nasopharynx	6C	5228		63			WP_000704676				WP_000266852																																		WP_044812715	288	WP_050231081
SMRU2719	CLNR01	Nasopharynx	6C	5228		63		CJN07605 (275 aa)	WP_000704676				WP_000266852																																		WP_044812715
SMRU1724	CRUV01	Nasopharynx	6C	DLV6769			139	WP_000405240	WP_050220074				WP_023396066	005	WP_050220223			WP_050220030
SMRU1897	CKUS01	Nasopharynx	6C	DLV6769			139	WP_000405240	WP_050220074									WP_050220030
SMRU2084	CLDY01	Nasopharynx	6C	DLV6769			139	WP_000405240	WP_050220074				WP_023396066	005	WP_050220223			WP_050220030
SMRU2389	CLZG01	Nasopharynx	6C	DLV6769			139	WP_000405240	WP_050220074				WP_023396066	005	WP_050220223			WP_050220030
2245STDY5562351 (GPSC15)	NZ_LR216020.1/LR216020.1	Blood	7F	191	39	15	011	WP_000405236
2070109	ALBA01	CSF	7	191	39	15	011	WP_000405236
BR1116	COBP02	Nasopharynx	7F/7A	191	39	15	011	WP_000405236
CH2008	COBT02	Nasopharynx	7F	191	39	15	011	WP_000405236
ND6120	CIED02	Nasopharynx	7F	191	39	15	011	WP_000405236
ND6130	CFJV02	Nasopharynx	7F	191	39	15	011	WP_000405236
ND6158	CFQV02	Nasopharynx	7F	191	39	15	011	WP_000405236
NP141	AILG01	Nasopharynx	7F	191	39	15	011	WP_000405236
NP7118	CNZE02	Nasopharynx	7F	191	39	15	011	WP_000405236
PT8039	CNZU02	Nasopharynx	7F/7A	191	39	15	011	WP_000405236
PT8094	COAB02	Nasopharynx	7F/7A	191	39	15	011	WP_000405236
R34-3163	CNQM02	Nasopharynx	7F/7A	191	39	15	011	WP_000405236
R34-3219	CNRQ02	Nasopharynx	7F/7A	191	39	15	011	WP_000405236
BR1113	COBG02	Nasopharynx	7F/7A	1176	34 (DLV)	32	004	WP_000405234
GA47439	AGPV01	Blood	7F	1176	34 (DLV)	32	004	WP_000405234
2245STDY5605535 (GPSC32)	NZ_LR216016.1/LR216016.1	Blood	7F	2178	34 (SLV)	32	013	WP_000405234
SMRU544	CKLZ01	Nasopharynx	7F	3545		32	052	WP_050232567
SMRU1795	CLBH01	Nasopharynx	7F	3545		32	052	WP_050232567
SMRU1295	CRHN01	Nasopharynx	7F	3735		30	054	WP_000405234	WP_000704676				WP_000266841		WP_044789242 (104 aa)										WP_044789151
SMRU1097	CREE01	Nasopharynx	7B	230	32	10	008	WP_000405234					WP_001814135/COG03145		WP_000947590 (104 aa)
SMRU1162	CRNY01	Nasopharynx	7B	230	32	10	008	WP_000405234					WP_001814135/COL97982		WP_000947590 (104 aa)
SMRU1421	CRSH01	Nasopharynx	7B	DLV1181			013	WP_000405234	WP_050251383				WP_000266841		WP_000878916 (104 aa)
SMRU2172	CLHF01	Nasopharynx	7B	1701	32 (SLV)		008	WP_000405234					WP_001814135/CJJ70230		WP_000947590 (104 aa)
SMRU2343	CLXX01	Nasopharynx	7B	1701	32 (SLV)		008	WP_000405234		WP_050201997		WP_078727763 (220 aa)	WP_050127433
SMRU2526	CLKD01	Nasopharynx	7B	1701	32 (SLV)					WP_050201997		WP_001813382 (257 aa)	WP_050127433
SMRU2635	CLTV01	Nasopharynx	7B	1701	32 (SLV)		008	WP_000405234		WP_050201997		CJR32434 (171 aa)	WP_050127433		CJR34462 (171 aa)
SMRU2710	CLMJ01	Nasopharynx	7B	1701	32 (SLV)		008	WP_000405234					WP_001814135/CJM51721		WP_000947590 (104 aa)
SMRU2711	CLMW01	Nasopharynx	7B	1701	32 (SLV)		008	WP_000405234					WP_001814135/CJN22933		WP_000947590 (104 aa)
SMRU2716	CLNP01	Nasopharynx	7B	1701	32 (SLV)		008	WP_000405234					WP_001814135/CJN39106		WP_000947590 (104 aa)
SMRU2729	CLNI01	Nasopharynx	7B	1701	32 (SLV)		008	WP_000405234		WP_050201997		CJN21812 (171 aa)	WP_050127433		CJM84605 (171 aa)
SMRU6 (7B)	CKAA01	Nasopharynx	7B	2758		248	141	WP_000405240	WP_050207349																																						WP_050263769
SMRU7 (7B)	CJZX01	Nasopharynx	7B	2758		248	141	WP_000405240	WP_078142854 (180 aa)																																						WP_050263769	289	WP_050263796
SMRU1525	CHTH01	Nasopharynx	7B	2758		248		COK06159 (104 aa)																													WP_000266847		COJ67295 (104 aa)								WP_050263769	290	WP_057524567
95344	CHXD02	Nasopharynx	7/7C	199	37	4	004	WP_000405234					WP_001814135/CTJ40063		WP_000947590 (104 aa)
ND6000	COFA02	Nasopharynx	7C	1797		18	143	WP_054366845
BR1074	COAV02	Nasopharynx	7C	3284		18	013	WP_000405234
4041STDY6836170	NZ_LS483449.1/LS483449.1	Blood	7C	4956		93	249	WP_000405234										WP_000704657							WP_000219075
2081685	ALBN01	CSF	8	53	33	3	033	WP_000405236
SMRU1206	CHSB01	Nasopharynx	8	4654			011	WP_000405236
SMRU2755	CMDK01	Nasopharynx	8	4654			011	WP_000405236
SMRU3052	CMLH01	Nasopharynx	8	4654			011	WP_000405236
SC_0391	JFJG01	Conjunctivitis	9	632	18 (DLV)	16		WP_032495825 (259 aa)					WP_001814135/WP_001106362
SMRU1967	CKWH01	Nasopharynx	9L	5873		138	056	WP_000405234				CJC37290 (104 aa)																																			WP_050210727		WP_078800351 (41 aa)
436915	CNPZ02	Nasopharynx	9N	66	18 (SLV)	16	145	WP_000405240					WP_001814135/WP_001106362		WP_000947590 (104 aa)
MD5007	COEF02	Nasopharynx	9N	66	18 (SLV)	16	145	WP_000405240					WP_001814135/WP_001106362		WP_000947590 (104 aa)
132571	CNTM02	Nasopharynx	9N	405	24 (SLV)	16	058	WP_054366689
ND6123	CFJW02	Nasopharynx	9N	405	24 (SLV)	16	060	WP_000405234
SMRU835	CRPK01	Nasopharynx	9N	3983		137	007	WP_000405240																																							WP_050204602	291	WP_050204601
SMRU1160	CHUA01	Nasopharynx	9N	3983		137	007	WP_000405240																																							WP_057531804	291	WP_050204601
SMRU1416	CQWB01	Nasopharynx	9N	3983		137	007	WP_000405240																																							WP_050204602	291	WP_050204601
SMRU1507	CRJK01	Nasopharynx	9N	3983		137	007	WP_000405240																																							WP_050204602	291	WP_050204601
SMRU2529	CLKF01	Nasopharynx	9N	3983		137		WP_050247370 (245 aa)																																							WP_024478469	292	WP_050247396
SMRU1069	CRDK01	Nasopharynx	9N	5873		138		WP_050966329 (236 aa)	WP_000704669	WP_000876726		COF51382 (171 aa)																									WP_000266847
SMRU1422	CRSJ01	Nasopharynx	9N	5873		138	062	WP_000405234	WP_000704669	WP_000876726		COP87473 (171 aa)																									WP_000266847
SMRU1457	CRSR01	Nasopharynx	9N	5873		138	147	WP_000405240	WP_000704669				WP_050210827																																		WP_050210727
SMRU1477	CRIQ01	Nasopharynx	9N	5873		138		WP_050211589 (277 aa)	WP_050200439	WP_000876726																																					WP_050210727
SMRU1684	CRUG01	Nasopharynx	9N	5873		138	008	WP_000405234		WP_000876726		WP_078136665 (62 aa)																																			WP_050210727		WP_078155715 (62 aa)
SMRU2259	CLVD01	Nasopharynx	9N	5873		138	147	WP_000405240	WP_050201980				WP_050210827																																		WP_050210727		WP_078800351 (41 aa)
SMRU2383	CICZ01	Nasopharynx	9N	5873		138		WP_050211589 (277 aa)	WP_078156309 (117 aa)																																						WP_050210727
SMRU2598	CLSY01	Nasopharynx	9N	5873		138		WP_050211589 (277 aa)	WP_050200439	WP_000876726																																					WP_050210727
SMRU2601	CLTF01	Nasopharynx	9N	5873		138		WP_050211589 (277 aa)	WP_078156309 (117 aa)	WP_000876726																																					WP_050210727
SMRU2625	CLUB01	Nasopharynx	9N	5873		138	147	WP_000405240	WP_000704669	WP_000876733		CJR83459 (275 aa)	WP_050210827																																		WP_050210727
SMRU2708	CLMR01	Nasopharynx	9N	5873		138	147	WP_000405240	WP_000704669				WP_050210827																																		WP_050210727
SMRU2713	CLNF01	Nasopharynx	9N	5873		138	147	WP_000405240	WP_000704669				WP_050210827																																		WP_050210727	293	WP_050273518
SMRU2715	CFHM01	Nasopharynx	9N	5873		138	147	WP_000405240	WP_000704669	WP_000876733			WP_050210827																																		WP_050210727
SMRU2723	CLMZ01	Nasopharynx	9N	5873		138	147	WP_000405240	WP_050201980				WP_050210827																																		WP_050210727
SMRU2741	CFHF01	Nasopharynx	9N	5873		138	147	WP_000405240	WP_000704669	WP_000876733			WP_050210827		CEY80775 (311 aa)																																WP_050210727
SMRU2832	CMFT01	Nasopharynx	9N	5873		138			WP_050201980				WP_050210827																																		WP_050210727
SMRU2904	CMCA01	Nasopharynx	9N	5873		138	147	WP_000405240	WP_050201980	WP_000876733			WP_050210827																																		WP_050210727
4041STDY6836167	NZ_LS483448.1/LS483448.1	Blood	9V	156	3	6	013	WP_000405234	WP_000704684	WP_000876726	323	WP_111703760																									WP_000266847	324	WP_111703799
439-1	AUYJ01	Nasopharynx	9V	156	3	6	013	WP_000405234	WP_000704684																												WP_000266847	130	WP_000350525
1417	AUYH01	Nasopharynx	9V	156	3	6	013	WP_000405234	WP_000704684																												WP_000266847	130	WP_000350525
234323	CFQE02	Nasopharynx	9A/9V	156	3	6	013	WP_000405234	WP_000704684																												WP_000266847	131	WP_000350525
312942	CNVA02	Nasopharynx	9V/9A	156	3	6	013	WP_000405234	WP_000704684																												WP_000266847	130	WP_000350525
422264 (422264rpt)	COAH02	Nasopharynx	9A/9A	156	3	6	013	WP_000405234	WP_000704684																												WP_000266847			WP_000859012	255	WP_054368210					WP_001864259
GA08780	AGQJ01	Blood	9V	156	3	6	013	WP_000405234	WP_000704684																												WP_000266847	130	WP_000350525
GA17301	ALCI01	Blood	9V	156	3	6	013	WP_000405234	WP_000704684																												WP_000266847	130	WP_000350525
GA56113	ALCP01	Blood	9V	156	3	6	013	WP_000405234	WP_000704684																												WP_000266847	130	WP_000350525
R34-3016	CHWT02	Nasopharynx	9A/9V	156	3	6	013	WP_000405234	WP_000704684																												WP_000266847	130	WP_000350525
R34-3045	CNNT02	Nasopharynx	9V	156	3	6	013	WP_000405234	WP_000704684																												WP_000266847	130	WP_000350525
SMRU238 (9V)	CKNQ01	Nasopharynx	9V	156	3	6		WP_078139277 (180 aa)	WP_000704684																												WP_000266847
SMRU331 (9V)	CKGT01	Nasopharynx	9V	156	3	6	013	WP_000405234	WP_000704684	WP_000876726																											WP_000266847		WP_078136851 (41 aa)
SMRU521 (9V)	CKKR01	Nasopharynx	9V	156	3	6	013	WP_000405234	WP_000704684
SMRU615	CQYA01	Nasopharynx	9V	156	3	6	013	WP_000405234	WP_000704684																												WP_000266847	132	WP_000350525
SMRU616	CHRI01	Nasopharynx	9V	156	3	6	013	WP_000405234	WP_000704684																												WP_000266847
SMRU1017	CHUL01	Nasopharynx	9V	156	3	6	064	WP_055352462	WP_000704684																												WP_000266847						WP_050199954
SMRU1032	CRRP01/CRCJ01	Nasopharynx	9V	156	3	6	013	WP_000405234	WP_000704684																												WP_050111715	134	WP_050111704
SMRU1214	CRFI01	Nasopharynx	9V	156	3	6	013	WP_000405234	WP_000704684																												WP_050111715	134	WP_050111704
SMRU2155	CLGS01	Nasopharynx	9V	156	3	6	2007	WP_050310374	WP_000704684	WP_000876726																											WP_000266847	130	WP_000350525
SMRU2418	CHVM01	Nasopharynx	9V	156	3	6	013	WP_000405234	WP_000704684	WP_000876726	046	WP_050216526																									WP_000266847
SMRU2650	CLKU01	Nasopharynx	9V	156	3	6	013	WP_000405234	WP_000704684
SMRU2738	CMDF01	Nasopharynx	9V	156	3	6	013	WP_000405234	WP_000704684
SP195 (Spain9V-3)	ABGE01	Not known	9V	156	3	6	013	WP_000405234	WP_000704684	WP_000876726	047	WP_000350506																									WP_000266847	130	WP_000350525
Spain9V	AUYG01	Disease	9V	156	3	6	013	WP_000405234	WP_000704684	WP_000876726	047	WP_000350506																									WP_000266847	130	WP_000350525
CH2029	COBW02	Nasopharynx	9V	162	3 (SLV)	6			WP_000704684																												WP_000266847		WP_054393363 (316 aa)	WP_000859012
SMRU234 (9V)	CHOU01	Nasopharynx	9V	280		43	011	WP_000405236	WP_050215840	WP_000876732	048	WP_050233458						WP_050233423
SMRU443 (9V)	CKIN01	Nasopharynx	9V	280		43	011	WP_000405236	WP_050215840	WP_000876732	048	WP_050233458						WP_050233423
SMRU483 (9V)	CKKK01	Nasopharynx	9V	280		43	011	WP_000405236	WP_050215840	WP_000876732	048	WP_050233458						WP_050233423
SMRU800	CRMN01	Nasopharynx	9V	280		43	011	WP_000405236		WP_000876732								WP_050233423																													WP_044812715
SMRU976	CKRB01	Nasopharynx	9V	280		43		WP_050243496 (267 aa)		WP_000876732								WP_050233423																						WP_050202799
SMRU1174	CROI01	Nasopharynx	9V	280		43	011	WP_000405236		WP_000876732								WP_050233423																						WP_050202799
SMRU1363	CQUL01	Nasopharynx	9V	280		43	011	WP_000405236		WP_000876732								WP_050233423																						WP_050202799
SMRU2065	CLEG01	Nasopharynx	9V	280		43	011	WP_000405236		WP_000876732								WP_050233423																						WP_050202799
SMRU2590	CLRX01	Nasopharynx	9V	280		43	011	WP_000405236		WP_000876732								WP_050233423																						WP_050202799
SMRU2837	CMAU01	Nasopharynx	9V	280		43				WP_000876727								WP_050233423																			WP_000266845			WP_050202799
SMRU2895	CMCB01	Nasopharynx	9V	280		43				WP_000876727								WP_050233423																			WP_000266845			WP_050202799
SMRU2896	CMCC01	Nasopharynx	9V	280		43				WP_000876727								WP_050233423																			WP_000266845			WP_050202799
GPS_HK_150-sc-2296816 (GPSC43)	NZ_LR216062.1/LR216062.1	Nasopharynx	9V	1263 (SLV280)		43	011	WP_000405236										WP_050233423
SP9-BS68	ABAB01	Nasopharynx	9V	1269	3 (DLV)	6		Frameshifted	WP_001810094 (324 aa)																												WP_000266847
GA49542	AILF01	Blood	9V	3148	3 (SLV)		013	WP_000405234	WP_000704684																												WP_000266847	130	WP_000350525
SMRU429 (10F)	CIMD01	Nasopharynx	10F	SLV3735			066	WP_000405234	WP_000704676																WP_044789151												WP_000266839
SMRU1053	CRDA01	Nasopharynx	10F	SLV3735			066	WP_000405234	WP_000704676				WP_000266841		WP_044789242 (104 aa)										WP_044789151
SMRU1164	CROA01	Nasopharynx	10F	SLV3735			066	WP_000405234	WP_000704676				WP_000266841		WP_044789242 (104 aa)										WP_044789151
SMRU1337	CLAT01	Nasopharynx	10F	SLV3735			066	WP_000405234	WP_000704676				WP_000266841		WP_044789242 (104 aa)										WP_044789151
SMRU1943	CFEF01	Nasopharynx	10F	SLV3735			066	WP_000405234	WP_000704676																WP_044789151												WP_000266839
SMRU2046	CLED01	Nasopharynx	10F	SLV3735			066	WP_000405234	WP_000704676				WP_000266841		WP_044789242 (104 aa)										WP_044789151												WP_000266839	136	WP_050224459
SMRU2176	CLHJ01	Nasopharynx	10F	SLV3735			066	WP_000405234	WP_000704676																WP_044789151												WP_000266839
SMRU2969	CFBL01	Nasopharynx	10F	SLV3735			066	WP_000405234	WP_000704676				WP_000266841		WP_044789242 (104 aa)										WP_044789151
SMRU2970	CMHG01	Nasopharynx	10F	SLV3735			066	WP_000405234	WP_000704676				WP_000266841		WP_044789242 (104 aa)										WP_044789151
NCTC11898	UHGT01	Unknown	10F	11136
2070035	ALAY01	CSF	10A	97		35	004	WP_000405234		WP_000876726	049	WP_000350455
279388	CNUR02	Nasopharynx	10A	97		35				WP_000876726
ND6039	CFRQ02	Nasopharynx	10A	97		35	004	WP_000405234		WP_000876726	049	WP_000350455
NP7052	CNYN02	Nasopharynx	10A	97		35																																		WP_000859011
R34-3157	CNXN02	Nasopharynx	10A	97		35
PT8016	CNZL02	Nasopharynx	10A	461		36	004	WP_000405234
1334	CNST02	Nasopharynx	10A	585		35	004	WP_000405234		WP_000876726	049	WP_000350455
R34-3021	CNPI02	Nasopharynx	10A	585		35	004	WP_000405234		WP_000876726
R34-3024	CNPE02	Nasopharynx	10A	585		35	004	WP_000405234		WP_000876726	049	WP_000350455
CH2079	COCE02	Nasopharynx	10A	816		36	004	WP_000405234
LE4124	COEA02	Nasopharynx	10A	816		36	004	WP_000405234
MD5021	COEG02	Nasopharynx	10A	816		36	004	WP_000405234
ND6034	COFG02	Nasopharynx	10A	816		36	004	WP_000405234
R34-3111	CNWY02	Nasopharynx	10A	816		36	004	WP_000405234
R34-3182	CFID02	Nasopharynx	10A	816		36	004	WP_000405234
R34-3184	CNQQ02	Nasopharynx	10A	816		36	004	WP_000405234
2080076	ALBH01	CSF	10A	1551		35	004	WP_000405234		WP_000876726	052	WP_000350494
LE4000	CFKD02	Nasopharynx	10A	3290		36	004	WP_000405234
SMRU1253	CRGT01	Nasopharynx	10A	3735		30	068	WP_050986553	WP_000704676				WP_000266841		WP_044789242 (104 aa)										WP_044789151
SMRU2528	CFGJ01	Nasopharynx	10A	SLV3735			070	WP_000405234	WP_000704676				WP_000266841		WP_044789242 (104 aa)																						WP_000266847
SMRU2549	CLRQ01	Nasopharynx	10A	SLV3735			014	WP_000405234	WP_000704676				WP_000266841		WP_044789242 (104 aa)										WP_044789151												WP_000266847	138	WP_050247811
SMRU2646	CLLM01	Nasopharynx	10A	SLV3735			014	WP_000405234	WP_000704676																WP_044789151												WP_000266847
SMRU2653	CLKP01	Nasopharynx	10A	SLV3735			014	WP_000405234	WP_000704676				WP_000266841		WP_044789242 (104 aa)										WP_044789151												WP_000266847	138	WP_050247811
SMRU2740	CMDN01	Nasopharynx	10A	SLV3735				WP_050213204 (291 aa)	WP_000704676																WP_044789151												WP_000266847	139	WP_050247811
SMRU2958	CMHJ01	Nasopharynx	10A	SLV3735			014	WP_000405234	WP_000704676																WP_044789151												WP_000266847	138	WP_050247811
SMRU2962	CMGV01	Nasopharynx	10A	SLV3735			014	WP_000405234	WP_000704676				WP_000266841		WP_044789242 (104 aa)										WP_044789151												WP_000266847	138	WP_050247811
SMRU250	CFFC01	Nasopharynx	10A	4113		122	011	WP_000405236								WP_033705527
SMRU557	CDPY01	Nasopharynx	10A	4113		122	011	WP_000405236								WP_033705527
SMRU728	CRBM01	Nasopharynx	10A	4113		122	011	WP_000405236								WP_033705527
SMRU862	CRQG01	Nasopharynx	10A	4113		122	011	WP_000405236								WP_033705527
SMRU1175	CROJ01	Nasopharynx	10A	4113		122	011	WP_000405236								WP_033705527
SMRU1328	CLBG01	Nasopharynx	10A	4113		122	011	WP_000405236								WP_033705527
SMRU1398	CQWD01	Nasopharynx	10A	4113		122	011	WP_000405236								WP_033705527
SMRU1529	CRKA01	Nasopharynx	10A	4113		122	011	WP_000405236								WP_033705527
SMRU2051	CLDJ01	Nasopharynx	10A	4113		122	011	WP_000405236								WP_033705527
SMRU2054	CGYX01	Nasopharynx	10A	4113		122	011	WP_000405236								WP_033705527
SMRU2870	CGZU01	Nasopharynx	10A	4113		122	011	WP_000405236								WP_033705527
SMRU2927	CHVV01	Nasopharynx	10A	4113		122	011	WP_000405236								WP_033705527
SMRU3002	CMJB01	Nasopharynx	10A	4113		122	011	WP_000405236								WP_033705527
SMRU3051	CFDQ01	Nasopharynx	10A	4113		122	011	WP_000405236								WP_033705527
SMRU3059	CVKG01	Nasopharynx	10A	4113		122	011	WP_000405236								WP_033705527
SMRU3070	CMKY01	Nasopharynx	10A	4113		122	011	WP_000405236								WP_033705527
SMRU2743	CMDQ01	Nasopharynx	10A	SLV4113			011	WP_000405236								WP_033705527
SMRU2835	CMAQ01	Nasopharynx	10A	SLV4113			011	WP_000405236								WP_033705527
SMRU2914	CMCO01	Nasopharynx	10A	SLV4113			011	WP_000405236								WP_033705527
SMRU2982	CMIH01	Nasopharynx	10A	SLV4113			011	WP_000405236								WP_033705527
SMRU3046	CMKL01	Nasopharynx	10A	SLV4113			011	WP_000405236								WP_033705527
SMRU1232	CRGI01	Nasopharynx	10A	DLV4113				WP_050984422 (257 aa)		WP_050970012 (412 aa)						WP_033705527																					WP_000266839		WP_000947590 (104 aa)
SMRU1346	CQUS01	Nasopharynx	10A	DLV4113			011	WP_000405236		WP_050970012 (412 aa)	053	WP_050230648				WP_033705527																					WP_000266839	140	WP_050970006
SMRU1617	CFHL01	Nasopharynx	10A	DLV4113			263	WP_000405236		WP_000876733						WP_033705527																					WP_000266839
SMRU2122	CLFP01	Nasopharynx	10A	DLV4113			011	WP_000405236
SMRU2188	CLIL01	Nasopharynx	10A	DLV4113				WP_050225835 (270 aa)		WP_000876733						WP_033705527																					WP_000266839		WP_050274403 (62 aa)
SMRU2249	CMJR01	Nasopharynx	10A	DLV4113			011	WP_000405236
SMRU2906	CMCH01	Nasopharynx	10A	DLV4113			011	WP_000405236
SMRU2983	CHAH01	Nasopharynx	10A	DLV4113			011	WP_000405236
SMRU82 (10B)	CGVT01	Nasopharynx	10B	3735		30		WP_050204787 (276 aa)	WP_000704676																WP_044789151												WP_000266839
SMRU83 (10B)	CKBG01	Nasopharynx	10B	3735		30	054	WP_000405234	WP_000704676				WP_000266841		WP_050224473 (104 aa)										WP_044789151												WP_000266839
SMRU97 (10B)	CKBY01	Nasopharynx	10B	3735		30		WP_050204787 (276 aa)	WP_000704676																WP_044789151												WP_000266839
SMRU160 (10B)	CKLI01	Nasopharynx	10B	3735		30		WP_050311876 (320 aa)/CIV25292 (83 aa)	WP_000704676																WP_044789151												WP_000266839
SMRU165 (10B)	CKLK01	Nasopharynx	10B	3735		30		WP_050204787 (276 aa)	WP_000704676						WP_079157599 (62 aa)										WP_044789151												WP_000266839		WP_050204773 (216 aa)
SMRU181 (10B)	CKMH01	Nasopharynx	10B	3735		30		WP_050204787 (276 aa)	WP_000704676																WP_044789151												WP_000266839
SMRU394 (10B)	CKFS01	Nasopharynx	10B	3735		30		WP_050204787 (276 aa)	WP_000704676																												WP_000266839
SMRU445 (10B)	CKIO01	Nasopharynx	10B	3735		30	054	WP_000405234					WP_000266841		WP_044789242 (104 aa)										WP_044789151
SMRU519 (10B)	CKKL01	Nasopharynx	10B	3735		30		WP_050204787 (276 aa)	WP_000704676																WP_044789151												WP_000266839
SMRU644	CRQV01/CQYU01	Nasopharynx	10B	3735		30	054	WP_000405234	WP_000704676				WP_000266841		WP_044789242 (104 aa)										WP_044789151
SMRU697	CHQT01	Nasopharynx	10B	3735		30	054	WP_000405234	WP_000704676				WP_000266841		WP_044789242 (104 aa)										WP_050230279
SMRU811	CRMA01	Nasopharynx	10B	3735		30		WP_050204787 (276 aa)	WP_000704676				WP_000266841												WP_044789151												WP_000266839
SMRU846	CRQL01	Nasopharynx	10B	3735		30	054	WP_000405234	WP_000704676																WP_044789151												WP_000266839	136	WP_050224459
SMRU847	CRQI01	Nasopharynx	10B	3735		30	054	WP_000405234	WP_000704676																WP_044789151												WP_000266839		WP_050204773 (216 aa)
SMRU867	CRNB01	Nasopharynx	10B	3735		30	054	WP_000405234	WP_078142854 (180 aa)																WP_044789151												WP_000266839	141	WP_050285440
SMRU1167	CROC01	Nasopharynx	10B	3735		30		WP_050204787 (276 aa)	WP_000704676																WP_044789151												WP_000266839	137	WP_050224459
SMRU1180	CRPB01	Nasopharynx	10B	3735		30		COM70896 (366 aa)	WP_000704676					010	WP_050215804										WP_044789151												WP_000266839		WP_050986676 (62 aa)
SMRU1246	CHSY01	Nasopharynx	10B	3735		30	054	WP_000405234	WP_000704676				WP_000266841		WP_044789242 (104 aa)										WP_044789151												WP_000266839	136	WP_050224459
SMRU1380	CQUX01	Nasopharynx	10B	3735		30	054	WP_000405234	WP_050215840				WP_000266841		WP_000878916 (104 aa)										WP_044789151												WP_000266839	014	WP_050215804
SMRU1480	CRIU01	Nasopharynx	10B	3735		30	054	WP_000405234	WP_000704676				WP_000266841		WP_044789242 (104 aa)										WP_050230279
SMRU1521	CHTG01	Nasopharynx	10B	3735		30	054	WP_000405234	WP_001828845 (197 aa)																WP_044789151												WP_000266839	136	WP_050224459
SMRU1595	CRWU01	Nasopharynx	10B	3735		30	054	WP_000405234	WP_001828845 (197 aa)				WP_000266841		WP_044789242 (104 aa)										WP_044789151												WP_000266839	141	WP_050285440
SMRU1619	CKTI01	Nasopharynx	10B	3735		30	054	WP_000405234	WP_000704676				WP_000266841		WP_044789242 (104 aa)										WP_050230279
SMRU1740	CGXZ01	Nasopharynx	10B	3735		30		WP_050204787 (276 aa)	WP_001821467 (102 aa)																WP_044789151												WP_000266839
SMRU1741	CRVJ01	Nasopharynx	10B	3735		30	054	WP_000405234	WP_000704676																WP_044789151												WP_000266839
SMRU1746	CRVO01	Nasopharynx	10B	3735		30	072	WP_000405234	WP_000704676				WP_000266841		WP_044789242 (104 aa)										WP_044789151												WP_000266839	142	WP_050305892
SMRU310 (10B)	CKEP01	Nasopharynx	10B	SLV3735			066	WP_000405234	WP_000704676																WP_044789151												WP_000266847
SMRU311 (10B)	CKEU01	Nasopharynx	10B	SLV3735					WP_000704676	WP_000876735			WP_000266852												WP_044789151
SMRU562	CDQE01	Nasopharynx	10B	SLV3735			066	WP_000405234	WP_000704676				WP_000266841		WP_044789242 (104 aa)										WP_044789151
SMRU1894	CKUL01	Nasopharynx	10B	SLV3735			074	WP_000405234	WP_000704676				WP_000266841		WP_044789242 (104 aa)										WP_044789151												WP_000266839	015	WP_050215804
SMRU2034	CLCQ01	Nasopharynx	10B	SLV3735			066	WP_000405234	WP_000704676																WP_044789151												WP_000266839
SMRU2062	CLDQ01	Nasopharynx	10B	SLV3735			066	WP_000405234	WP_000704676																WP_044789151												WP_000266839		CJH03673 (97 aa)
SMRU2352	CLYI01	Nasopharynx	10B	SLV3735			054	WP_000405234	WP_000704676				WP_000266841		WP_050249862 (83 aa)										WP_000219075												WP_000266839
SMRU2408	CLOO01	Nasopharynx	10B	SLV3735			066	WP_000405234	WP_000704676						WP_050274403 (62 aa)										WP_044789151												WP_000266839	015	WP_050215804
SMRU2419	CLOC01	Nasopharynx	10B	SLV3735			054	WP_000405234	WP_000704676				WP_050202387	101	WP_050202351										WP_044789151
SMRU2458	CLPI01	Nasopharynx	10B	SLV3735			066	WP_000405234	WP_000704676						WP_000254352 (41 aa)										WP_044789151												WP_000266839	010	WP_050215804
SMRU2537	CLJK01	Nasopharynx	10B	SLV3735			054	WP_000405234	WP_000704676				WP_050202387	101	WP_050202351										WP_044789151
SMRU2543	CLJY01	Nasopharynx	10B	SLV3735			054	WP_000405234	WP_000704676				WP_000266841		WP_044789242 (104 aa)										WP_044789151
SMRU2633	CLTJ01	Nasopharynx	10B	SLV3735			054	WP_000405234	WP_000704676				WP_050237790	102	WP_050237779										WP_044789151
SMRU2700	CLMN01	Nasopharynx	10B	SLV3735			054	WP_000405234	WP_000704676				WP_050237790	102	WP_050237779										WP_044789151
SMRU2701	CLME01	Nasopharynx	10B	SLV3735			054	WP_000405234	WP_000704676				WP_050237790	102	WP_050237779										WP_044789151
SMRU2937	CMGY01	Nasopharynx	10B	SLV3735			054	WP_000405234	WP_000704676				WP_050237790	102	WP_050237779										WP_044789151
SMRU415 (10B)	CHNT01	Nasopharynx	10B	DLV3735					WP_000704676				WP_000266852												WP_044789151
SMRU2022	CLCZ01	Nasopharynx	10B	SLV4113				CJG65569 (147 aa)								WP_033705527																															WP_044812715	294	WP_050205786
2245STDY5699394 (GPSC30)	NZ_LR216024.1/LR216024.1	Blood	10B	7055 (DLV3735)		30	014	WP_000405234	WP_000704676				WP_000266841		VFH55821 (104 aa)										WP_044789151
102720	CNTQ02	Nasopharynx	11A/11D	62	33 (DLV)	3	007	WP_000405240
242588	CNUT02	Nasopharynx	11A/11D	62	33 (DLV)	3	015	WP_000405241
263137	CNVC02	Nasopharynx	11A/11D	62	33 (DLV)	3	015	WP_000405241
335574	CNVD02	Nasopharynx	11A/11D	62	33 (DLV)	3	015	WP_000405241
389109	CNVL02	Nasopharynx	11A/11D	62	33 (DLV)	3	015	WP_000405241
459747	CNPH02	Nasopharynx	11A/11D	62	33 (DLV)	3	015	WP_000405241
AP200	NC_014494.1/CP002121.1	CSF	11A	62	33 (DLV)	3	015	WP_000405241		WP_000876727	054	WP_000350465
BR1039	COAM02	Nasopharynx	11A/11D	62	33 (DLV)	3	015	WP_000405241
BR1117	COBM02	Nasopharynx	11A/11D	62	33 (DLV)	3	015	WP_000405241
CH2053	COBY02	Nasopharynx	11A/11D	62	33 (DLV)	3	015	WP_000405241
CH2091	CFKA02	Nasopharynx	11A/11D	62	33 (DLV)	3	015	WP_000405241
GA07914	AIKO01	Blood	11A	62	33 (DLV)	3	007	WP_000405240
GA47562	ALCY01	Blood	11A	62	33 (DLV)	3	015	WP_000405241		WP_001821997 (55 aa)
GA47760	AILD01	Blood	11A	62	33 (DLV)	3	007	WP_000405240
LE4005	CFLV02	Nasopharynx	11A/11D	62	33 (DLV)	3	015	WP_000405241
LE4018	CODG02	Nasopharynx	11A/11D	62	33 (DLV)	3	015	WP_000405241
LE4040	CHBV02	Nasopharynx	11A/11D	62	33 (DLV)	3	149	WP_000405240																																WP_000859011	256	WP_054394306
LE4050	CFRE02	Nasopharynx	11A/11D	62	33 (DLV)	3	015	WP_000405241
LE4111	CODX02	Nasopharynx	11A/11D	62	33 (DLV)	3	015	WP_000405241
LE4127	COEB02	Nasopharynx	11A/11D	62	33 (DLV)	3	015	WP_000405241
MD5070	COEO02	Nasopharynx	11A/11D	62	33 (DLV)	3	015	WP_000405241
MD5071	COES02	Nasopharynx	11A/11D	62	33 (DLV)	3	015	WP_000405241
MLV-016	ABGH01	Carriage	11A	62	33 (DLV)	3	007	WP_000405240
ND6073	COFS02	Nasopharynx	11A/11D	62	33 (DLV)	3	015	WP_000405241
ND6085	COFT02	Nasopharynx	11A/11D	62	33 (DLV)	3	015	WP_000405241
ND6103	COFW02	Nasopharynx	11A/11D	62	33 (DLV)	3	007	WP_000405240
ND6104	COFV02	Nasopharynx	11A/11D	62	33 (DLV)	3		WP_054387899 (312 aa)
ND6151	CNYB02	Nasopharynx	11A/11D	62	33 (DLV)	3	015	WP_000405241
ND6156	CNYC02	Nasopharynx	16F/11A/11D	62	33 (DLV)	3	015	WP_000405241
NP7010	CNYK02	Nasopharynx	11A/11D	62	33 (DLV)	3	015	WP_000405241
NP7095	CFJT02	Nasopharynx	11A/11D	62	33 (DLV)	3	015	WP_000405241
PT8037	CNZP02	Nasopharynx	11/11D	62	33 (DLV)	3	015	WP_000405241
PT8053	CNZR02	Nasopharynx	11A/11D	62	33 (DLV)	3	015	WP_000405241
PT8063	CNZQ02	Nasopharynx	11A/11D	62	33 (DLV)	3	151	WP_000405241
PT8072	CNZW02	Nasopharynx	11A/11D	62	33 (DLV)	3	015	WP_000405241
R34-3052	CNNY02	Nasopharynx	11A/11D	62	33 (DLV)	3	007	WP_000405240
R34-3054	CNOA02	Nasopharynx	11A/11D	62	33 (DLV)	3	015	WP_000405241
R34-3071	CHBF02	Nasopharynx	11A/11D	62	33 (DLV)	3	007	WP_000405240																																							WP_050123589
R34-3080	CFRA02	Nasopharynx	11A/11D	62	33 (DLV)	3	015	WP_000405241
R34-3081	CNWJ01	Nasopharynx	11A/11D	62	33 (DLV)	3	007	WP_000405240
R34-3095	CNWE02	Nasopharynx	11A/11D	62	33 (DLV)	3	015	WP_000405241
R34-3155	CNXL02	Nasopharynx	11A/11D	62	33 (DLV)	3	007	WP_000405240
R34-3156	CNXJ02	Nasopharynx	11A/11D	62	33 (DLV)	3	015	WP_000405241
R34-3170	CNQR02	Nasopharynx	11A/11D	62	33 (DLV)	3	007	WP_000405240
R34-3203	CNRI02	Nasopharynx	11A/11D	62	33 (DLV)	3	007	WP_000405240																																WP_000859011
R34-3208	CNRX02	Nasopharynx	11A/11D	62	33 (DLV)	3	015	WP_000405241
R34-3214	CNSC02	Nasopharynx	11A/11D	62	33 (DLV)	3	015	WP_000405241
R34-3228	CNRZ02	Nasopharynx	11A/11D	62	33 (DLV)	3	015	WP_000405241
SMRU60 (11A)	CHMY01	Nasopharynx	11A	99		73	076	WP_000405234																													WP_000266847	143	WP_050200035
SMRU61 (11A)	CHNN01	Nasopharynx	11A	99		73	076	WP_000405234																													WP_000266847	143	WP_050200035
SMRU75 (11A)	CKBU01	Nasopharynx	11A	99		73	076	WP_000405234		WP_000876722			WP_000266852
SMRU84 (11A)	CHGM01	Nasopharynx	11A	99		73		WP_078154940 (178 aa)																													WP_000266847
SMRU173 (11A)	CKNE01	Nasopharynx	11A	99		73	322	WP_001862690																													WP_000266839	280	WP_050267360				WP_044812715
SMRU183 (11A)	CKMT01	Nasopharynx	11A	99		73				WP_050221731																																					WP_044812715
SMRU199	CKSG01	Nasopharynx	11A	99		73	076	WP_000405234																													WP_000266847	143	WP_050200035
SMRU200	CHPI01	Nasopharynx	11A	99		73	076	WP_000405234																													WP_000266847	143	WP_050200035
SMRU249	CKOH01	Nasopharynx	11A	99		73	076	WP_000405234					WP_000266852	099	WP_050202860
SMRU271 (11A)	CHNG01	Nasopharynx	11A	99		73	076	WP_000405234																													WP_000266839										WP_044812715
SMRU272 (11A)	CKEE01	Nasopharynx	11A	99		73	076	WP_000405234																													WP_000266839										WP_044812715
SMRU296 (11A)	CKEX01	Nasopharynx	11A	99		73		WP_050277161 (268 aa)																													WP_000266847		WP_050232980 (261 aa)
SMRU297 (11A)	CKEQ01	Nasopharynx	11A	99		73		WP_050222642 (271 aa)																													WP_000266847		WP_050232980 (261 aa)
SMRU379 (11A)	CKFD01	Nasopharynx	11A	99		73				WP_050221731																																					WP_044812715
SMRU475 (11A)	CKJL01	Nasopharynx	11A	99		73	076	WP_000405234																													WP_000266847		WP_050258136 (277 aa)
SMRU488 (11A)	CKKN01	Nasopharynx	11A	99		73	076	WP_000405234
SMRU553	CVKQ01	Nasopharynx	11A	99		73																															WP_000266839										WP_044812715
SMRU554	CDQB01	Nasopharynx	11A	99		73																															WP_000266839	144	WP_044812532								WP_044812715
SMRU637	CRQR01	Nasopharynx	11A	99		73	3012	WP_050246414																													WP_000266839		WP_001853576 (220 aa)								WP_044812715
SMRU767	CQWV01	Nasopharynx	11A	99		73		WP_050234031 (274 aa)
SMRU775	CFED01	Nasopharynx	11A	99		73	076	WP_000405234		WP_050221731	055	WP_050239355
SMRU779	CRLF01	Nasopharynx	11A	99		73	076	WP_000405234																													WP_000266847
SMRU780	CIHK01	Nasopharynx	11A	99		73	076	WP_000405234																													WP_000266847	143	WP_050200035
SMRU801	CRMM01	Nasopharynx	11A	99		73	076	WP_000405234		WP_050221731	055	WP_050239355
SMRU833	CRPM01	Nasopharynx	11A	99		73				WP_050221731																																					WP_044812715
SMRU1068	CRDH01	Nasopharynx	11A	99		73	076	WP_000405234																																							WP_044812715	288	WP_050231081
SMRU1070	CRDI01	Nasopharynx	11A	99		73																															WP_000266839		WP_000254352 (41 aa)
SMRU1124	CFGU01	Nasopharynx	11A	99		73	076	WP_000405234																													WP_000266847	094	WP_050148258
SMRU1213	CRFF01	Nasopharynx	11A	99		73	076	WP_000405234																													WP_000266847
SMRU1441	CRSN01	Nasopharynx	11A	99		73	076	WP_000405234					WP_000266852	099	WP_050202860
SMRU1541	CHTM01	Nasopharynx	11A	99		73	076	WP_000405234																													WP_000266847	143	WP_050200035
SMRU1642	CKYH01	Nasopharynx	11A	99		73	076	WP_000405234																													WP_000266847
SMRU1896	CKUP01	Nasopharynx	11A	99		73	076	WP_000405234
SMRU2151	CLGN01	Nasopharynx	11A	99		73	076	WP_000405234																													WP_000266847		WP_078141806 (62 aa)
SMRU2226	CLUO01	Nasopharynx	11A	99		73		WP_078143914 (171 aa)		WP_050221731																																					WP_044812715
SMRU2246	CRXO01	Nasopharynx	11A	99		73	076	WP_000405234																													WP_000266847	143	WP_050200035
SMRU2311	CLXF01	Nasopharynx	11A	99		73	078	WP_000405234																																							WP_024478469	029	WP_050213155
SMRU2333	CLXR01	Nasopharynx	11A	99		73		WP_050239015 (322 aa)
SMRU2335	CLXQ01	Nasopharynx	11A	99		73		WP_078143914 (171 aa)		WP_050221731																																					WP_044812715
SMRU2366	CLYQ01	Nasopharynx	11A	99		73	080	WP_001862690		WP_000876735																											WP_000266839	146	WP_050277713								WP_050138508		WP_078692263 (62 aa)
SMRU2420	CLOJ01	Nasopharynx	11A	99		73	076	WP_000405234		WP_050221731	055	WP_050239355
SMRU2600	CLTL01	Nasopharynx	11A	99		73	076	WP_000405234
SMRU2831	CMFU01	Nasopharynx	11A	99		73
SMRU2968	CMGX01	Nasopharynx	11A	99		73	076	WP_000405234					WP_000266852	099	WP_050202860
SMRU3001	CMII01	Nasopharynx	11A	99		73	076	WP_000405234					WP_000266852	099	WP_050202860
SMRU3055	CFEW01	Nasopharynx	11A	99		73	076	WP_000405234		WP_000876735	056	WP_050124455
SMRU3105	CFCO01	Nasopharynx	11A	99		73	076	WP_000405234																													WP_000266847	143	WP_050200035
SMRU1904	CKVH01	Nasopharynx	11A	SLV99			076	WP_000405234
SMRU2406	CGZI01	Nasopharynx	11A	SLV99			076	WP_000405234
BR1085	CIKC02	Nasopharynx	11A	156	3	6	013	WP_000405234	WP_000704684																												WP_000266847	130	WP_000350525
11A	NZ_CP018838.1/CP018838.1	Blood	11A	8279	3 (DLV)		013	WP_000405234	WP_000704684																												WP_000266847	130	WP_000350525
R34-3149	CNXF02	Nasopharynx	11D	408	33 (DLV)	3	007	WP_000405240		WP_000876730	007	WP_000350503
074124 (74124)	CFJS02	Nasopharynx	11D	1913		3	007	WP_000405240
386329	CNVM02	Nasopharynx	11D	1913		3	007	WP_000405240
R34-3147	CNXD02	Nasopharynx	11D	1913		3	007	WP_000405240
277394	CNUQ02	Nasopharynx	11D	7661			153	WP_054383073																													WP_000266847
CH2054	COCA02	Nasopharynx	11D	3276		3	015	WP_000405241
M26368	NZ_CP031246.1/CP031246.1	Not known	11D	4440			014	WP_000405234
SP11-BS70	ABAC01	Nasopharynx	11D	62	33 (DLV)	3	247	WP_000405241		WP_000876735	016	WP_000350507
CDC0288-04	ABGF01	Not known	12F	220	24 (SLV)	32	004	WP_000405234
4041STDY6583227	NZ_LS483450.1/LS483450.1	Not known	12F	989		26	014	WP_000405234
DAR831	AWTW01	Not known	12F	1527		334	005	WP_000405240
DAR3264	AWTX01	Not known	12F	1527		334	005	WP_000405240								WP_033705527
b04a6400-1f66-11e7-b93e-3c4a9275d6c8 (GPSC55)	NZ_LR536843.1/LR536843.1	Blood	12F	3774		55	054	WP_000405234										WP_050220030							WP_061365480
ASP0581	NZ_AP019192.2/AP019192.2	Unknown	12F	4846			005	WP_000405240								WP_033705527
PZ900701590	NZ_CP050175.1/CP050175.1	Blood	12F	6945			005	WP_000405240
SMRU917	CKPN01	Nasopharynx	13	901		134		WP_078148703 (171 aa)																													WP_050148272
SMRU1023	CRCF01/CRRG01	Nasopharynx	13	901		134		WP_050141110 (277 aa)																													WP_000266847	147	WP_057492334
SMRU1365	CQUQ01	Nasopharynx	13	901		134	007	WP_000405240
SMRU1415	CQVT01	Nasopharynx	13	901		134	007	WP_000405240																													WP_000266847	094	WP_050148258
SMRU1523	CRJS01	Nasopharynx	13	901		134	007	WP_000405240																													WP_000266853	148	WP_050305816
SMRU1719	CRUQ01	Nasopharynx	13	901		134	007	WP_000405240																													WP_050148272	150	WP_050218235
SMRU1860	CKTD01	Nasopharynx	13	901		134		frameshifted																													WP_000266853
SMRU2275	CLVR01	Nasopharynx	13	901		134	007	WP_000405240
SMRU2373	CLYX01	Nasopharynx	13	901		134	007	WP_000405240		WP_000876726	018	WP_050210331
SMRU2376	CGZT01	Nasopharynx	13	901		134	007	WP_000405240		WP_000876726	018	WP_050210331
SMRU2423	CLOE01	Nasopharynx	13	901		134		WP_050210201 (276 aa)
SMRU3019	CMIX01	Nasopharynx	13	901		134	007	WP_000405240
SMRU3114	CFCN01	Nasopharynx	13	901		134	007	WP_000405240		WP_000876726	020	WP_050197950
SMRU3115	CMNA01	Nasopharynx	13	901		134	007	WP_000405240		WP_000876726	020	WP_050197950
2245STDY5699475 (GPSC65)	NZ_LR536831.1/LR536831.1	Blood	13	2053		65	007	WP_000405240		WP_000876729	326	WP_061750693
SMRU686	CFCV01	Nasopharynx	13	5115		127		WP_050271789 (272 aa)	WP_050211602	WP_000876726			WP_044813689																																		WP_044812715
SMRU1351	CQUW01	Nasopharynx	13	5115		127	017	WP_000405234	WP_050211602				WP_044813689		WP_050279497 (284 aa)
SMRU1859	CKSU01	Nasopharynx	13	5115		127	017	WP_000405234	WP_050211602	WP_000876726																																					WP_044812715	295	WP_050250919
SMRU2260	CLUY01	Nasopharynx	13	5115		127	017	WP_000405234	WP_050211602	WP_000876726		WP_050274403 (62 aa)																																			WP_044812715	295	WP_050250919
SMRU2348	CLYB01	Nasopharynx	13	5115		127	017	WP_000405234	WP_050211602	WP_000876726																																					WP_044812715
SMRU2461	CICU01	Nasopharynx	13	5115		127			WP_050211602	WP_000876726																																					WP_044812715
SMRU2533	CLJS01	Nasopharynx	13	5115		127			WP_050211602	WP_000876726																																					WP_044812715
SMRU2644	CGZF01	Nasopharynx	13	5115		127	017	WP_000405234	WP_050211602	WP_000876726																																					WP_044812715	295	WP_050250919
SMRU2992	CMHY01	Nasopharynx	13	5115		127			WP_050211602	WP_000876726		WP_050274403 (62 aa)																																			WP_044812715	295	WP_050250919
SMRU448 (13)	CKIM01	Nasopharynx	13	SLV5115				WP_050269558 (279 aa)	WP_050211602				WP_044813689																								WP_000266839
SMRU506 (13)	CKKO01	Nasopharynx	13	SLV5115				WP_050211589 (277 aa)	WP_050211602				WP_044813689																								WP_050148272		WP_000254352 (41 aa)
SMRU614	CQXZ01	Nasopharynx	13	SLV5115				WP_078905054 (158 aa)	WP_050211602	WP_000876735			WP_044813689																								WP_050148272
SMRU1092	CREA01	Nasopharynx	13	SLV5115				WP_050974316 (303 aa)	WP_050211602				WP_044813689
SMRU1199	CGXI01	Nasopharynx	13	SLV5115			017	WP_000405234	WP_050211602				WP_044813689																								WP_050148272
SMRU1769	CKZI01	Nasopharynx	13	SLV5115			2009	WP_050250330	WP_050211602	WP_050234588			WP_044813689		WP_078140452 (62 aa)																						WP_000266839	145	WP_044812532				WP_044813689
SMRU1871	CKTA01	Nasopharynx	13	SLV5115				WP_050226931 (278 aa)	WP_050211602	WP_050234588			WP_044813689		WP_078793386 (186 aa)																						WP_000266839	151	WP_050266216
SMRU2591	CLSC01	Nasopharynx	13	SLV5115				WP_050211589 (277 aa)	WP_050211602	WP_050234588			WP_044813689		WP_050279497 (284 aa)																						WP_000266839		WP_050229929 (104 aa)
SMRU2728	CLNJ01	Nasopharynx	13	SLV5115					WP_050211602	WP_000876726		WP_050274403 (62 aa)	WP_044813689		WP_050279497 (284 aa)
SMRU43 (13)	CHNK01	Nasopharynx	13	6698		40		WP_057573690 (468 aa)																													WP_000266839										WP_024478469
SMRU73 (13)	CKBL01	Nasopharynx	13	6698		40		WP_050238485 (292 aa)																													WP_000266839										WP_024478469
SMRU806	CRLX01	Nasopharynx	13	6698		40	042	WP_000405234																													WP_000266839										WP_024478469
SMRU1419	CRSI01	Nasopharynx	13	6698		40	042	WP_000405234																													WP_000266839										WP_024478469
2245STDY5775666 (GPSC52)	NZ_LR216037.1/LR216037.1	Blood	13	10702		52	007	WP_000405240
England14-9 (SPAR152)	AILI01	Not known	14	9	9	18	013	WP_000405234
INV200	NC_017593.1/FQ312029.1	Disease	14	9	9	18	013	WP_000405234
55896440-41bd-11e5-998e-3c4a9275d6c6 (GPSC18)	NZ_LR216065.1/LR216065.1	Blood	14	13	9 (SLV)	18	013	WP_000405234																																							WP_050105991	302	WP_054385177
SP14-BS292 (ST13v1)	ABWQ01	Not known	14	13	9 (SLV)	18	013	WP_000405234
BS458 (ST13v10)	ABWA01	Not known	14	13	9 (SLV)	18	013	WP_000405234
CGSP14	NC_010582.1/CP001033.1	Disease	14	15	9 (SLV)	18	013	WP_000405234
947	NZ_LR129841.1/LR129841.1	Ear	14	15	9 (SLV)	18	013	WP_000405234
4559	NZ_LR595848.1/LR595848.1	Blood	14	15	9 (SLV)	18	013	WP_000405234		WP_000876732	019	WP_050197950
SMRU94 (14)	CKBT01	Nasopharynx	14	43		18	082	WP_000405234																													WP_000266854
SMRU147 (14)	CKLQ01	Nasopharynx	14	43		18		WP_050245062 (274 aa)																													WP_000266854	152	WP_050118018
SMRU176 (14)	CKND01	Nasopharynx	14	43		18	082	WP_000405234	WP_050207349																																						WP_044812715		WP_050207375 (278 aa)
SMRU205 (14)	CKRF01	Nasopharynx	14	43		18	082	WP_000405234																													WP_000266854	152	WP_050118018
SMRU228 (14)	CFDX01	Nasopharynx	14	63	25		082	WP_000405234																													WP_000266854	152	WP_050118018
SMRU270 (14)	CKEC01	Nasopharynx	14	63	25			WP_050234031 (274 aa)	WP_050207349																																						WP_044812715
SMRU280 (14)	CKDR01	Nasopharynx	14	63	25		084	WP_050249657		WP_000876735	059	WP_000350489
SMRU305 (14)	CKEN01	Nasopharynx	14	63	25		086	WP_000405234																													WP_000266854						WP_000266854
SMRU319 (14)	CKGY01	Nasopharynx	14	63	25		082	WP_000405234																													WP_000266854	152	WP_050118018
SMRU355 (14)	CKHG01	Nasopharynx	14	63	25		082	WP_000405234																													WP_000266854	152	WP_050118018
SMRU360 (14)	CKHO01	Nasopharynx	14	63	25		082	WP_000405234	WP_050207349																																						WP_044812715		WP_050282468 (277 aa)
SMRU402 (14)	CKGA01	Nasopharynx	14	63	25																																WP_000266854
SMRU408 (14)	CKGC01	Nasopharynx	14	63	25																																WP_000266854
SMRU413 (14)	CKIG01	Nasopharynx	14	63	25			WP_050211589 (277 aa)																													WP_000266854		WP_050230713 (305 aa)
SMRU461 (14)	CHOM01	Nasopharynx	14	63	25		082	WP_000405234
SMRU466 (14)	CKJG01	Nasopharynx	14	63	25		082	WP_000405234																													WP_000266854	152	WP_050118018
SMRU470 (14)	CKJE01	Nasopharynx	14	63	25		082	WP_000405234																													WP_000266839		CIU08744 (171 aa)
SMRU471 (14)	CKJI01	Nasopharynx	14	63	25																																WP_000266839		CIT84655 (171 aa)
SMRU478 (14)	CFFB01	Nasopharynx	14	63	25		082	WP_000405234																													WP_000266854	152	WP_050118018
SMRU481 (14)	CKJS01	Nasopharynx	14	63	25		082	WP_000405234																													WP_000266854	152	WP_050118018
SMRU482 (14)	CIBT01	Nasopharynx	14	63	25		082	WP_000405234																													WP_000266854	152	WP_050118018
SMRU486 (14)	CKKH01	Nasopharynx	14	63	25		082	WP_000405234																													WP_000266854	152	WP_050118018
SMRU567	CQWY01	Nasopharynx	14	63	25
SMRU579	CQXR01	Nasopharynx	14	63	25
SMRU677	CRAJ01	Nasopharynx	14	63	25		082	WP_000405234																													WP_000266854
SMRU684	CHRF01	Nasopharynx	14	63	25		082	WP_000405234																													WP_000266854	152	WP_050118018
SMRU758	CQWL01	Nasopharynx	14	63	25																																WP_000266854
SMRU837	CRPQ01	Nasopharynx	14	63	25		082	WP_000405234																													WP_000266854	152	WP_050118018
SMRU1106	CREW01	Nasopharynx	14	63	25		088	WP_001862690
SMRU1234	CRFU01	Nasopharynx	14	63	25		086	WP_000405234		WP_050124442																											WP_000266854
SMRU1297	CRHU01	Nasopharynx	14	63	25		086	WP_000405234																													WP_000266854
SMRU1327	CICP01	Nasopharynx	14	63	25		082	WP_000405234																													WP_000266854	152	WP_050118018
SMRU1399	CHQC01	Nasopharynx	14	63	25		082	WP_000405234																													WP_000266854	152	WP_050118018
SMRU1417	CRRW01	Nasopharynx	14	63	25		082	WP_000405234																													WP_000266854	153	WP_050244394
SMRU1449	CRTD01	Nasopharynx	14	63	25		082	WP_000405234																													WP_000266854	152	WP_050118018
SMRU1486	CRIW01	Nasopharynx	14	63	25		082	WP_000405234																													WP_000266854		WP_078133530 (220 aa)
SMRU1517	CRKI01	Nasopharynx	14	63	25		082	WP_000405234																													WP_000266854	152	WP_050118018
SMRU1524	CRJV01	Nasopharynx	14	63	25		082	WP_000405234																													WP_000266854
SMRU1581	CRWJ01	Nasopharynx	14	63	25		082	WP_000405234		WP_000876735																											WP_000266854	100	WP_050202860
SMRU1614	CKSM01	Nasopharynx	14	63	25		082	WP_000405234				WP_079098789 (171 aa)																									WP_000266847
SMRU1620	CKSR01	Nasopharynx	14	63	25		082	WP_000405234																													WP_000266854
SMRU1680	CHUR01	Nasopharynx	14	63	25		082	WP_000405234		WP_050234512																											WP_000266854		WP_000254352 (41 aa)
SMRU1682	CRUD01	Nasopharynx	14	63	25		082	WP_000405234																													WP_000266854	100	WP_050202860
SMRU1743	CRVM01	Nasopharynx	14	63	25		082	WP_000405234																													WP_000266847	154	WP_050236439
SMRU1760	CKZS01	Nasopharynx	14	63	25		082	WP_000405234		WP_050234512																											WP_000266854		WP_050274403 (62 aa)
SMRU1815	CKZV01	Nasopharynx	14	63	25		082	WP_000405234																													WP_000266847	154	WP_050236439
SMRU1881	CKUM01	Nasopharynx	14	63	25					WP_000876732																											WP_000266847
SMRU1927	CKVU01	Nasopharynx	14	63	25		082	WP_000405234		WP_050234512																											WP_000266854		WP_078133530 (220 aa)
SMRU1966	CKWM01	Nasopharynx	14	63	25		082	WP_000405234																													WP_000266854	152	WP_050118018
SMRU2452	CLPU01	Nasopharynx	14	63	25		082	WP_000405234	WP_050088078																												WP_000266847	154	WP_050236439
SMRU2473	CFHA01	Nasopharynx	14	63	25		082	WP_000405234	WP_050088078																												WP_000266847	154	WP_050236439
SMRU2512	CLIP01	Nasopharynx	14	63	25		082	WP_000405234
SMRU2523	CGZA01	Nasopharynx	14	63	25		290	WP_000405234	WP_050088078																																		WP_000266847		WP_055347815 (317 aa)
SMRU2550	CLRR01	Nasopharynx	14	63	25		082	WP_000405234																													WP_000266854	152	WP_050118018
SMRU2757	CGZX01	Nasopharynx	14	63	25																																WP_000266847
SMRU2784	CMDZ01	Nasopharynx	14	63	25		082	WP_000405234
SMRU2849	CMBB01	Nasopharynx	14	63	25					WP_000876735	056	WP_050124455																									WP_000266847
SMRU2859	CMAJ01	Nasopharynx	14	63	25		082	WP_000405234																													WP_000266847	154	WP_050236439
SMRU2860	CMAF01	Nasopharynx	14	63	25		290	WP_000405234																																			WP_000266847		WP_050390395 (312 aa)
SMRU3000	CIJY01	Nasopharynx	14	63	25		082	WP_000405234		WP_050213885
JJA	NC_012466.1/CP000919.1	CSF	14	66	18 (SLV)	16	004	WP_000405234					WP_001814135/WP_001106362		WP_000947590 (104 aa)																									WP_000633503	257	WP_000350534
2245STDY5562562 (GPSC39)	NZ_LR216025.1/LR216025.1	Blood	14	124	35	39	008	WP_000405234	WP_000704669	WP_000876733	059	WP_000350489
NCTC11902 (Lederle)	NZ_LS483417.1/LS483417.1	Not known	14	124	35	39	008	WP_000405234	WP_000704669
1974M1-LZD	AGID01	LNZ-resistant mutant	14	124	35	39	008	WP_000405234	WP_000704669
142534	CNTO02	Nasopharynx	14	124	35	39	008	WP_000405234	WP_000704669		059	WP_000350489
268660	CNVB02	Nasopharynx	14	124	35	39	008	WP_000405234	WP_000704669	WP_079098789 (171 aa)
306435	CNUV02	Nasopharynx	14	124	35	39	008	WP_000405234	WP_000704669
341365	CNVR02	Nasopharynx	14	124	35	39	008	WP_000405234	WP_000704669																															WP_000859011
430772	CIIR02	Nasopharynx	14	124	35	39	008	WP_000405234	WP_000704669																															WP_000859011
CCRI 1974	ABZC01	Not known	14	124	35	39	008	WP_000405234	WP_000704669
R34-3230	CNSD02	Nasopharynx	14	124	35	39	008	WP_000405234	WP_000704669																															WP_023396450		WP_078941480 (257 aa)
R34-3231	CNSU02	Nasopharynx	14	124	35	39	008	WP_000405234	WP_000704669																															WP_023396450	258	WP_054363584
88-1	AUYI01	Nasopharynx	14	156	3	6	013	WP_000405234	WP_000704684																												WP_000266847
2245STDY6020210 (GPSC14)	NZ_LR216043.1/LR216043.1	Blood	14	242	15	14	014	WP_000405234					WP_000266841		VFH95344 (104 aa)
SMRU1386	CQVD01	Nasopharynx	14	2108	25 (SLV)	9	082	WP_000405234		WP_050124442	056	WP_050124455
SMRU2255	CIII01	Nasopharynx	14	2108	25 (SLV)	9	082	WP_000405234		WP_050124442																											WP_000266854	155	WP_050265816
SMRU2289	CLWC01	Nasopharynx	14	2108	25 (SLV)	9		WP_050213204 (291 aa)		WP_050124442	056	WP_050124455
SMRU2394	CLZT01	Nasopharynx	14	2108	25 (SLV)	9		WP_050213204 (291 aa)		WP_050124442	056	WP_050124455
SMRU2555	CLQT01	Nasopharynx	14	2108	25 (SLV)	9	082	WP_000405234		WP_050124442	¡056	WP_050124455
SMRU2657	CFBI01	Nasopharynx	14	2108	25 (SLV)	9		WP_078148703 (171 aa)	WP_000704676	WP_050124442																																					WP_050105991
SMRU2665	CLLJ01	Nasopharynx	14	2108	25 (SLV)	9	082	WP_000405234		WP_050124442	056	WP_050124455
SMRU2769	CMEJ01	Nasopharynx	14	2108	25 (SLV)	9		WP_078139277 (180 aa)	WP_000704676																																						WP_050105991
SMRU2840	CMAV01	Nasopharynx	14	2108	25 (SLV)	9		WP_078139277 (180 aa)	WP_000704676	WP_050124442																																					WP_050105991
SMRU2848	CFGP01	Nasopharynx	14	2108	25 (SLV)	9	082	WP_000405234	WP_000704676	WP_050124442																																					WP_050105991
SMRU2916	CMCQ01	Nasopharynx	14	2108	25 (SLV)	9		WP_078139277 (180 aa)	WP_000704676	WP_050124442																																					WP_050105991
SMRU2976	CMHB01	Nasopharynx	14	2108	25 (SLV)	9			WP_000704676	WP_050124442																																					WP_050105991		WP_050304598 (297 aa)
SMRU2980	CMIC01	Nasopharynx	14	2108	25 (SLV)	9	082	WP_000405234																													WP_050111715
SMRU2986	CHWA01	Nasopharynx	14	2108	25 (SLV)	9	082	WP_000405234	WP_000704676	WP_050124442																																					WP_050105991	336	WP_055358781
SMRU2994	CMHQ01	Nasopharynx	14	2108	25 (SLV)	9	082	WP_000405234		WP_050124442
SMRU3023	CMIV01	Nasopharynx	14	2108	25 (SLV)	9	082	WP_000405234		WP_050124442	056	WP_050124455
SMRU3027	CMKI01	Nasopharynx	14	2108	25 (SLV)	9				WP_050124442																											WP_000266854
SMRU3028	CMKO01	Nasopharynx	14	2108	25 (SLV)	9	082	WP_000405234		WP_050124442	056	WP_050124455
SMRU3031	CMKK01	Nasopharynx	14	2108	25 (SLV)	9	082	WP_000405234		WP_050124442	056	WP_050124455
SMRU3043	CMKH01	Nasopharynx	14	2108	25 (SLV)	9			WP_000704676	WP_050124442																																					WP_050105991
SMRU3078	CFGN01	Nasopharynx	14	2108	25 (SLV)	9	082	WP_000405234		WP_050124442	056	WP_050124455
SMRU3079	CMMB01	Nasopharynx	14	2108	25 (SLV)	9		WP_050282795 (282 aa)	WP_000704676	WP_050124442																																					WP_050105991
SMRU3089	CFHN01	Nasopharynx	14	2108	25 (SLV)	9				WP_050124442																											WP_000266854
SMRU3090	CMLV01	Nasopharynx	14	2108	25 (SLV)	9		CKC11261 (481 aa)		WP_050124442																											WP_000266854		WP_078133530 (220 aa)
SMRU3117	CMNH01	Nasopharynx	14	2108	25 (SLV)	9	082	WP_000405234		WP_050124442	056	WP_050124455
SMRU3121	CMMA01	Nasopharynx	14	2108	25 (SLV)	9				WP_050124442	056	WP_050124455
SMRU3132	CMML01	Nasopharynx	14	2108	25 (SLV)	9			WP_000704676	WP_050124442	056	WP_050124455																																			WP_050105991	296	WP_050231339
SMRU3150	CLKO01	Nasopharynx	14	2108	25 (SLV)	9	082	WP_000405234		WP_050124442	056	WP_050124455
SMRU3152	CLKK01	Nasopharynx	14	2108	25 (SLV)	9	082	WP_000405234		WP_050124442	056	WP_050124455
SMRU3155	CLKW01	Nasopharynx	14	2108	25 (SLV)	9		WP_050213204 (291 aa)		WP_050124442	056	WP_050124455
SMRU3158	CLKT01	Nasopharynx	14	2108	25 (SLV)	9	082	WP_000405234		WP_050124442	056	WP_050124455
SMRU3159	CFGK01	Nasopharynx	14	2108	25 (SLV)	9	082	WP_000405234		WP_000876726	018	WP_050210331
SMRU3160	CLKV01	Nasopharynx	14	2108	25 (SLV)	9	082	WP_000405234		WP_050124442	056	WP_050124455
SMRU2989	CMHV01	Nasopharynx	14	SLV2108			082	WP_000405234		WP_050124442	056	WP_050124455
SMRU65 (14)	CKAY01	Nasopharynx	14	4395	9 (DLV)	28																															WP_000266839		WP_050229930 (82 aa)								WP_050210727
SMRU77 (14)	CIBS01	Nasopharynx	14	4395	9 (DLV)	28	020	WP_000405234																													WP_000266847										WP_050138508
SMRU79 (14)	CKBV01	Nasopharynx	14	4395	9 (DLV)	28				WP_000876735																											WP_000266845										WP_050138508
SMRU134 (14)	CKCT01	Nasopharynx	14	4395	9 (DLV)	28	020	WP_000405234		WP_000876735																											WP_000266847		CIQ22255 (171 aa)								WP_050138508
SMRU135 (14)	CKCZ01	Nasopharynx	14	4395	9 (DLV)	28		WP_050220515 (226 aa)		WP_000876735																											WP_000266847		CIQ42455 (171 aa)								WP_050138508
SMRU223 (14)	CHGT01	Nasopharynx	14	4395	9 (DLV)	28	020	WP_000405234		WP_000876735																											WP_000266847		CIQ42455 (171 aa)								WP_050138508
SMRU256	CKOF01	Nasopharynx	14	4395	9 (DLV)	28	090	WP_050286449		WP_000876735																											WP_000266847		CIX01015 (171 aa)								WP_050138508
SMRU295 (14)	CKEY01	Nasopharynx	14	4395	9 (DLV)	28				WP_000876735																											WP_000266847										WP_050138508
SMRU323 (14)	CKGO01	Nasopharynx	14	4395	9 (DLV)	28	092	WP_050277484		WP_000876735	060	WP_050277502																																			WP_050138508
SMRU324 (14)	CKGR01	Nasopharynx	14	4395	9 (DLV)	28	020	WP_000405234		WP_000876735																											WP_000266847		CIS59293 (171 aa)								WP_050138508
SMRU435 (14)	CKIZ01	Nasopharynx	14	4395	9 (DLV)	28	020	WP_000405234		WP_000876735																											WP_000266847										WP_050138508
SMRU446 (14)	CKII01	Nasopharynx	14	4395	9 (DLV)	28		WP_050220515 (226 aa)		WP_000876735																											WP_000266847		CIT55715 (171 aa)								WP_050138508
SMRU459 (14)	CHOC01	Nasopharynx	14	4395	9 (DLV)	28			WP_050206335																												WP_000266847										WP_044812715	269	WP_050087938
SMRU493 (14)	CKKB01	Nasopharynx	14	4395	9 (DLV)	28				WP_000876735																											WP_000266839										WP_050210727		WP_078800351 (41 aa)
SMRU501 (14)	CKJU01	Nasopharynx	14	4395	9 (DLV)	28	020	WP_000405234		WP_000876735																											WP_000266847										WP_050138508
SMRU518 (14)	CKKQ01	Nasopharynx	14	4395	9 (DLV)	28				WP_000876735																											WP_000266847		CIU89876 (272 aa)								WP_050138508
SMRU622	CHPR01	Nasopharynx	14	4395	9 (DLV)	28																																									WP_050210727	297	WP_057567561
SMRU638	CRQQ01	Nasopharynx	14	4395	9 (DLV)	28				WP_000876735																											WP_000266847		COO30670 (171 aa)								WP_050138508
SMRU729	CHQR01	Nasopharynx	14	4395	9 (DLV)	28			WP_050206335																												WP_000266847										WP_044812715	269	WP_050087938
SMRU740	CRBJ01	Nasopharynx	14	4395	9 (DLV)	28			WP_050206335																												WP_000266847										WP_044812715
SMRU794	CRMD01	Nasopharynx	14	4395	9 (DLV)	28		WP_050220515 (226 aa)	WP_050206335																												WP_000266847										WP_044812715
SMRU828	CRPH01	Nasopharynx	14	4395	9 (DLV)	28	092	WP_050277484	WP_050206335																																						WP_044812715	269	WP_050087938
SMRU888	CRMY01	Nasopharynx	14	4395	9 (DLV)	28	2003	WP_050973306																																							WP_050138508
SMRU1179	CRPA01	Nasopharynx	14	4395	9 (DLV)	28	092	WP_050277484																													WP_000266847		WP_078135217 (41 aa)
SMRU1201	CFBT01	Nasopharynx	14	4395	9 (DLV)	28																															WP_000266847		CEV85750 (238 aa)/CEV85751 (62 aa)								WP_050138508
SMRU1274	CRHI01	Nasopharynx	14	4395	9 (DLV)	28		WP_078148703 (171 aa)																																							WP_050138508
SMRU1298	CGXB01	Nasopharynx	14	4395	9 (DLV)	28																															WP_000266847										WP_050138508
SMRU1338	CLAV01	Nasopharynx	14	4395	9 (DLV)	28	2011	WP_050250330																													WP_000266847		CJF31217 (104 aa)				WP_000876735
SMRU1394	CQWA01	Nasopharynx	14	4395	9 (DLV)	28	274	WP_000405234		WP_000876735																											WP_000266839		WP_078142388 (62 aa)	WP_050199652							WP_050210727
SMRU1426	CRRU01	Nasopharynx	14	4395	9 (DLV)	28		WP_050213204 (291 aa)		WP_000876735																											WP_000266839										WP_050210727
SMRU1428	CRRX01	Nasopharynx	14	4395	9 (DLV)	28				WP_000876735																																					WP_050210727		WP_078800351 (41 aa)
SMRU1459	CRSS01	Nasopharynx	14	4395	9 (DLV)	28	274	WP_000405234		WP_000876735																											WP_000266839		WP_078142388 (62 aa)	WP_050199652							WP_050210727
SMRU1474	CRIO01	Nasopharynx	14	4395	9 (DLV)	28	2011	WP_050250330																													WP_000266847	156	WP_050207002				WP_000876735
SMRU1578	CRWG01	Nasopharynx	14	4395	9 (DLV)	28																																									WP_024478469		WP_050966914 (220 aa)
SMRU1662	CRTR01	Nasopharynx	14	4395	9 (DLV)	28																																									WP_050210727		COQ78238 (132 aa)
SMRU1674	CRTL01	Nasopharynx	14	4395	9 (DLV)	28																																									WP_024478469		WP_050966914 (220 aa)
SMRU1720	CRUR01	Nasopharynx	14	4395	9 (DLV)	28	020	WP_000405234																																							WP_050138508
SMRU1727	CRUW01	Nasopharynx	14	4395	9 (DLV)	28																															WP_000266847		COR30974 (147 aa)
SMRU1763	CKYT01	Nasopharynx	14	4395	9 (DLV)	28	020	WP_000405234		WP_000876735		WP_050234472 (303 aa)																																			WP_050210727		WP_050234472 (303 aa)
SMRU1826	CLCD01	Nasopharynx	14	4395	9 (DLV)	28	020	WP_000405234		WP_000876735																											WP_000266847		CJG09342 (171 aa)								WP_050138508
SMRU1903	CKVI01	Nasopharynx	14	4395	9 (DLV)	28	2005	WP_050250853		WP_000876735																																					WP_050138508
SMRU1915	CKUY01	Nasopharynx	14	4395	9 (DLV)	28	020	WP_000405234		WP_000876735																																					WP_050210727
SMRU1941	CKVQ01	Nasopharynx	14	4395	9 (DLV)	28																																									WP_050210727		WP_078800351 (41 aa)
SMRU2041	CLDI01	Nasopharynx	14	4395	9 (DLV)	28																															WP_000266847										WP_050138508
SMRU2080	CLEM01	Nasopharynx	14	4395	9 (DLV)	28				WP_000876735																											WP_000266839										WP_050210727
SMRU2130	CLFR01	Nasopharynx	14	4395	9 (DLV)	28	020	WP_000405234		WP_000876735																											WP_000266847		CJI47856 (171 aa)								WP_050138508
SMRU2136	CLFZ01	Nasopharynx	14	4395	9 (DLV)	28		WP_050213204 (291 aa)		WP_000876735																											WP_000266839										WP_050138508		CJI22525 (199 aa)/CJI22481 (104 aa)
SMRU2170	CLGZ01	Nasopharynx	14	4395	9 (DLV)	28		WP_050213204 (291 aa)		WP_000876735																											WP_000266839										WP_050210727
SMRU2527	CLKC01	Nasopharynx	14	4395	9 (DLV)	28	020	WP_000405234		WP_000876735																																					WP_050138508
SMRU2655	CLKR01	Nasopharynx	14	4395	9 (DLV)	28		CJL35116 (226 aa)		WP_000876735																																					WP_050138508		CJL81325 (104 aa)
SMRU2726	CHVJ01	Nasopharynx	14	4395	9 (DLV)	28	020	WP_000405234																													WP_000266839										WP_050138508
SMRU2804	CMET01	Nasopharynx	14	4395	9 (DLV)	28				WP_000876735																											WP_000266847										WP_050138508
SMRU2805	CMES01	Nasopharynx	14	4395	9 (DLV)	28				WP_000876735																											WP_000266847										WP_050138508
SMRU2846	CMAX01	Nasopharynx	14	4395	9 (DLV)	28				WP_000876735																											WP_000266847										WP_050138508
SMRU2918	CMCM01	Nasopharynx	14	4395	9 (DLV)	28				WP_000876735																											WP_000266847	158	WP_050232337								WP_050138508		CJW66200 (199 aa)/CJW66170 (104 aa)
SMRU1344	CLAR01	Nasopharynx	14	4396		28	020	WP_000405234																																							WP_050210727	298	WP_050254839
SMRU1436	CRSF01	Nasopharynx	14	4396		28	3002	WP_050975015		WP_000876735
SMRU1445	CHUO01	Nasopharynx	14	4396		28	020	WP_000405234																																							WP_050210727
SMRU1958	CKWG01	Nasopharynx	14	4396		28		WP_050220515 (226 aa)																													WP_000266847		CJC03633 (104 aa)								WP_050220563
SMRU2005	CKXW01	Nasopharynx	14	4396		28																															WP_000266847
SMRU2068	CHVE01	Nasopharynx	14	4396		28				WP_000876735																											WP_000266847										WP_024478469
SMRU2069	CLES01	Nasopharynx	14	4396		28				WP_000876735		WP_078135217 (41 aa)																									WP_000266847										WP_024478469
SMRU2217	CLUW01	Nasopharynx	14	4396		28	020	WP_000405234																																							WP_050210727	298	WP_050254839
SMRU2363	CFDR01	Nasopharynx	14	4396		28	020	WP_000405234		WP_000876735	057	WP_050124455																																			WP_050210727		WP_078800351 (41 aa)
SMRU2385	CLZI01	Nasopharynx	14	4396		28	020	WP_000405234																																							WP_050210727	298	WP_050254839
SMRU2652	CLLB01	Nasopharynx	14	4396		28		CJL49864 (199 aa)		WP_000876735																											WP_000266847						WP_024478469
SMRU3034	CHWC01	Nasopharynx	14	4396		28	020	WP_000405234																																							WP_050210727	298	WP_050254839
SMRU3077	CHIF01	Nasopharynx	14	4396		28	020	WP_000405234																																							WP_050210727	298	WP_050254839
SMRU3119	CMND01	Nasopharynx	14	4396		28	020	WP_000405234																																							WP_050210727	298	WP_050254839
SMRU3123	CMMU01	Nasopharynx	14	4396		28	020	WP_000405234																																							WP_050210727	298	WP_050254839
SMRU3126	CMMY01	Nasopharynx	14	4396		28	020	WP_000405234																																							WP_050210727	298	WP_050254839
2245STDY5562412 (GPSC108)	NZ_LR216028.1/LR216028.1	Blood	14	9487		108	017	WP_000405234								WP_001866856
SPN XDR SMC1710-32	NZ_CP025838.1/CP025838.1	Blood	15A	8279	3 (DLV)		013	WP_000405234	WP_000704684																												WP_000266847	130	WP_000350525
B605	AUVA01	Nasopharynx	15A	63	25		017	WP_000405234
BR1003	CHIT02	Nasopharynx	15A	63	25		017	WP_000405234																													WP_000266847
BR1106	COBD02	Nasopharynx	15A	63	25		017	WP_000405234
BR1109	COBE02	Nasopharynx	15A	63	25			WP_050267691 (287 aa)
GA47179	AIKX01	Blood	15A	63	25		017	WP_000405234		WP_001001142 (67 aa)
GA47794	AILQ01	Blood	15A	63	25		017	WP_000405234
ND6028	COFH02	Nasopharynx	15A	63	25		017	WP_000405234
ND6117	CFIR02	Nasopharynx	15A	63	25		017	WP_000405234																																						WP_000704678
ND6147	CNYF02	Nasopharynx	15A	63	25		017	WP_000405234
NP7017	CNYO02	Nasopharynx	15A	63	25		017	WP_000405234
PT8013	CNZJ02	Nasopharynx	15A	63	25		017	WP_000405234
PT8065	CFIV02	Nasopharynx	15A	63	25		017	WP_000405234
R34-3040	CNNJ02	Nasopharynx	15A	63	25		017	WP_000405234
R34-3064	CNOI02	Nasopharynx	15A	63	25		017	WP_000405234
R34-3077	CNOR02	Nasopharynx	15A	63	25		017	WP_000405234
R34-3126	CIDQ02	Nasopharynx	15A	63	25		017	WP_000405234
R34-3130	CHWX02	Nasopharynx	15A	63	25		017	WP_000405234
R34-3138	CNXP02	Nasopharynx	15A	63	25
R34-3158	CNXM02	Nasopharynx	15A	63	25		017	WP_000405234
R34-3225	CNRS02	Nasopharynx	15A	63	25		017	WP_000405234
R34-3226	CHBI02	Nasopharynx	15A	63	25		017	WP_000405234
333793	CNUP02	Nasopharynx	15A	817		140	004	WP_000405234										WP_000704656
BR1086	COAZ02	Nasopharynx	15A	1914	25 (SLV)	9	017	WP_000405234
R34-3036	CNNQ02	Nasopharynx	15A	1914	25 (SLV)	9	017	WP_000405234
R34-3150	CNXE02	Nasopharynx	15A	1914	25 (SLV)	9	017	WP_000405234
NP7105	CHIQ02	Nasopharynx	15A	1915	25 (SLV)	9	017	WP_000405234
NP7112	CFIT02	Nasopharynx	15A	1915	25 (SLV)	9	017	WP_000405234
R34-3179	CNQK02	Nasopharynx	15A	1915	25 (SLV)	9	017	WP_000405234
SMRU1947	CKWO01	Nasopharynx	15A	SLV1961																																	WP_000266847		WP_078135217 (41 aa)
SMRU971	CKQY01	Nasopharynx	15A	3058		69	011	WP_000405236					WP_000266841		WP_000878916 (104 aa)
SMRU1170	CROE01	Nasopharynx	15A	3058		69	011	WP_000405236					WP_000266841		WP_000878916 (104 aa)
SMRU2499	CLIZ01	Nasopharynx	15A	3058		69							WP_000266841		WP_000878916 (104 aa)																																WP_001862952		WP_078143546 (171 aa)
SMRU2572	CLSH01	Nasopharynx	15A	3058		69							WP_000266841		WP_000878916 (104 aa)																																WP_001862952	299	WP_050247068
SMRU2667	CLMA01	Nasopharynx	15A	3058		69							WP_000266841		WP_000878916 (104 aa)																																WP_001862952		CJM60430 (146 aa)
SMRU3003	CMIW01	Nasopharynx	15A	3058		69	265	WP_050116023					WP_000266841		WP_000878916 (104 aa)																																WP_001862952
SMRU3009	CMJH01	Nasopharynx	15A	3058		69							WP_000266841		WP_050225568 (104 aa)																																WP_001862952	300	WP_050225557
SMRU1382	CIMM01	Nasopharynx	15A	SLV3058			011	WP_000405236					WP_000266841		WP_000878916 (104 aa)
SMRU1471	CRJB01	Nasopharynx	15A	SLV3058			011	WP_000405236					WP_000266841		WP_000878916 (104 aa)
SMRU1320	CRIF01	Nasopharynx	15A	4899	25 (SLV)	9	017	WP_000405234		WP_050213885	061	WP_050975674
SMRU309 (15A)	CKET01	Nasopharynx	15A	4965									WP_000266841																								WP_000266847
SMRU317 (15A)	CKGW01	Nasopharynx	15A	4965			155	WP_000405240					WP_000266841		WP_000878916 (104 aa)
SMRU326 (15A)	CKGJ01	Nasopharynx	15A	4965			155	WP_000405240					WP_000266841		WP_000878916 (104 aa)
SMRU373 (15A)	CKFB01	Nasopharynx	15A	4965			145	WP_000405240					WP_000266841		WP_000878916 (104 aa)
SMRU468 (15A)	CKJH01	Nasopharynx	15A	4965				WP_078791186 (206 aa)					WP_000266841		WP_000878916 (104 aa)																						WP_000266847	157	WP_050207002
SMRU768	CQWT01	Nasopharynx	15A	4965			145	WP_000405240					WP_000266841		WP_000878916 (104 aa)
SMRU987	CRBV01	Nasopharynx	15A	4965			004	WP_000405234					WP_000266841		WP_000878916 (104 aa)
SMRU1030	CRRO01	Nasopharynx	15A	4965			155	WP_000405240					WP_000266841		WP_000878916 (104 aa)
SMRU1113	CIMU01	Nasopharynx	15A	4965			155	WP_000405240					WP_000266841		WP_000878916 (104 aa)
SMRU1241	CRGA01	Nasopharynx	15A	4965			004	WP_000405234					WP_000266841		WP_000878916 (104 aa)
SMRU1514	CRJX01	Nasopharynx	15A	4965			004	WP_000405234					WP_000266841		WP_000878916 (104 aa)																									WP_050199652	074	WP_050245421
SMRU1534	CRKE01	Nasopharynx	15A	4965			004	WP_000405234					WP_000266841		WP_000878916 (104 aa)
SMRU1542	CICM01	Nasopharynx	15A	4965				WP_057523375 (314 aa)					WP_000266841		WP_000878916 (104 aa)
SMRU1635	CKYL01	Nasopharynx	15A	4965			004	WP_000405234					WP_000266841		WP_000878916 (104 aa)
SMRU1650	CFGG01	Nasopharynx	15A	4965			004	WP_000405234					WP_000266841		WP_000878916 (104 aa)
SMRU1690	CFFP01	Nasopharynx	15A	4965			145	WP_000405240					WP_000266841		WP_000878916 (104 aa)
SMRU1701	CRUE01	Nasopharynx	15A	4965			145	WP_000405240					WP_000266841		WP_000878916 (104 aa)
SMRU1886	CKTS01	Nasopharynx	15A	4965			145	WP_000405240					WP_000266841		WP_000878916 (104 aa)
SMRU1931	CHUT01	Nasopharynx	15A	4965			145	WP_000405240					WP_000266841		WP_000878916 (104 aa)
SMRU1970	CKXE01	Nasopharynx	15A	4965			145	WP_000405240					WP_000266841		WP_000878916 (104 aa)
SMRU1991	CKXL01	Nasopharynx	15A	4965			145	WP_000405240					WP_000266841		WP_000878916 (104 aa)
SMRU2070	CLET01	Nasopharynx	15A	4965			155	WP_000405240					WP_000266841		WP_000878916 (104 aa)
SMRU2086	CLEQ01	Nasopharynx	15A	4965			145	WP_000405240					WP_000266841		WP_000878916 (104 aa)
SMRU2087	CLER01	Nasopharynx	15A	4965			145	WP_000405240					WP_000266841		WP_000878916 (104 aa)
SMRU2117	CFEO01	Nasopharynx	15A	4965			004	WP_000405234					WP_000266841		WP_000878916 (104 aa)
SMRU2160	CLHA01	Nasopharynx	15A	4965			004	WP_000405234					WP_000266841		WP_000878916 (104 aa)
SMRU2258	CLUZ01	Nasopharynx	15A	4965			145	WP_000405240					WP_000266841		WP_000878916 (104 aa)
SMRU2425	CLON01	Nasopharynx	15A	4965			094	WP_050230312					WP_000266841		WP_000878916 (104 aa)																																WP_050216309	301	WP_050246848
SMRU2451	CLQE01	Nasopharynx	15A	4965			004	WP_000405234					WP_000266841		WP_000878916 (104 aa)
SMRU2485	CLPR01	Nasopharynx	15A	4965			004	WP_000405234					WP_000266841		WP_000878916 (104 aa)
SMRU2551	CLRV01	Nasopharynx	15A	4965			004	WP_000405234					WP_000266841		WP_000878916 (104 aa)																																WP_050216309		WP_050240637 (222 aa)
SMRU2570	CLSE01	Nasopharynx	15A	4965			2005	WP_050250853					WP_000266841		WP_000878916 (104 aa)
SMRU2586	CLSA01	Nasopharynx	15A	4965			004	WP_000405234					WP_000266841		WP_050285583 (104 aa)																																WP_044812715
SMRU2632	CLTU01	Nasopharynx	15A	4965			094	WP_050230312					WP_000266841		WP_000878916 (104 aa)																																WP_050216309
SMRU2684	CLLU01	Nasopharynx	15A	4965			145	WP_000405240		WP_050257848			WP_000266841		WP_000878916 (104 aa)
SMRU2717	CLNQ01	Nasopharynx	15A	4965									WP_000266841		WP_000878916 (104 aa)																						WP_000266847
SMRU2721	CFBK01	Nasopharynx	15A	4965			004	WP_000405234					WP_000266841		WP_000878916 (104 aa)
SMRU2792	CMEY01	Nasopharynx	15A	4965			004	WP_000405234					WP_000266841		WP_000878916 (104 aa)
SMRU2872	CMAD01	Nasopharynx	15A	4965									WP_000266841		WP_000878916 (104 aa)																						WP_000266847
SMRU2897	CMBV01	Nasopharynx	15A	4965			004	WP_000405234					WP_000266841		WP_000878916 (104 aa)
SMRU3067	CMLE01	Nasopharynx	15A	4965			004	WP_000405234					WP_000266841		WP_000878916 (104 aa)
SMRU3073	CMLL01	Nasopharynx	15A	4965			145	WP_000405240					WP_000266841		WP_000878916 (104 aa)
SMRU3086	CMLN01	Nasopharynx	15A	4965			004	WP_000405234					WP_000266841		WP_000878916 (104 aa)
SMRU1659	CRTO01	Nasopharynx	15A	SLV4965			155	WP_000405240					WP_000266841		WP_000878916 (104 aa)
SMRU2128	CLFO01	Nasopharynx	15A	SLV4965			155	WP_000405240					WP_000266841		WP_000878916 (104 aa)
2245STDY6092834 (GPSC80)	NZ_LR216048.1/LR216048.1	Nasopharynx	15A	10618		80	007	WP_000405240																													WP_050256063	327	WP_061763682
R34-3109	CHXA02	Nasopharynx	15B	162	3 (SLV)	6		WP_078158530 (176 aa)	WP_000704684																															WP_000859011							WP_000633505
362412	CNVV02	Nasopharynx	15B	199	37	4	013	WP_000405234					WP_001814135/CTH78678
372297	CFLQ02	Nasopharynx	15B	199	37	4							WP_001814135/CTH44540		WP_000947590 (104 aa)
LE4011	COEJ02	Nasopharynx	15B	199	37	4	004	WP_000405234					WP_001814135/CTH58930		WP_000947590 (104 aa)
MD5110	CHXG02	Nasopharynx	15B	199	37	4	004	WP_000405234					WP_001814135/CTH84191		WP_000947590 (104 aa)
ND6006-99p (ND6006)	COEY02	Nasopharynx	15B	199	37	4	004	WP_000405234					WP_001814135/CTH82575		WP_000947590 (104 aa)
Netherlands15B-37	AGQB01	CSF	15B	199	37	4	024	WP_054366845					WP_001814135/WP_001106362		WP_000947590 (104 aa)
NP7081	CNYZ02	Nasopharynx	15B	199	37	4	096	WP_000405234					WP_001814135/CTH64215		WP_000947590 (104 aa)
R34-3011	CFJQ02	Nasopharynx	15B	199	37	4	004	WP_000405234					WP_001814135/CTI31073																																		WP_000633506
R34-3014	CNPP02	Nasopharynx	15B	199	37	4	004	WP_000405234					WP_001814135/CTH81041		WP_000947590 (104 aa)
R34-3063	CNOK02	Nasopharynx	15B	199	37	4	004	WP_000405234					WP_001814135/CTI29215		WP_000947590 (104 aa)																						WP_000266847										WP_050123589
R34-3140	CFJX02	Nasopharynx	15B	199	37	4	004	WP_000405234					WP_001814135/CTI19652		WP_000947590 (104 aa)
SC_3511	JFJI01	Conjunctivitis	15B	199	37	4	098	WP_000405234					WP_001814135/WP_001106362		WP_078133398 (133 aa)
SMRU742	CFCY01	Nasopharynx	15B	1961		48	004	WP_000405234		WP_000876732																																					WP_050203932
SMRU1088	CREK01	Nasopharynx	15B	1961		48	024	WP_054366845		WP_000876732																											WP_000266847	059	WP_000350489
SMRU1582	CRWL01	Nasopharynx	15B	1961		48	004	WP_000405234		WP_000876732	059	WP_000350489
SMRU1693	CRTX01	Nasopharynx	15B	1961		48	145	WP_000405240
SMRU1759	CKZQ01	Nasopharynx	15B	1961		48	004	WP_000405234		WP_000876732	059	WP_000350489
SMRU2851	CMBI01	Nasopharynx	15B	1961		48	004	WP_000405234		WP_000876732	059	WP_000350489
SMRU2790	CMFC01	Nasopharynx	15B	1961		48	100	WP_000405234		WP_000876732																																					WP_050203932
SMRU3084	CMLJ01	Nasopharynx	15B	1961		48	100	WP_000405234		WP_000876732																																					WP_050203932
SMRU400 (15B)	CFBN01	Nasopharynx	15B	DLV1961			004	WP_000405234																													WP_000266847		WP_057549909 (261 aa)
SMRU2042	CIKN01	Nasopharynx	15B	DLV1961			004	WP_000405234		WP_000876732	059	WP_000350489
SMRU2081	CLEL01	Nasopharynx	15B	DLV1961			100	WP_000405234		WP_000876732		WP_078139852 (192 aa)																									WP_000266847		CJH34954 (104 aa)
SMRU2301	CFDW01	Nasopharynx	15B	DLV1961			250	WP_050249657		WP_000876732																											WP_000266847
MD5103	COEU02	Nasopharynx	15B	3275	3 (DLV)	6	004	WP_000405234	WP_000704684																												WP_000266847	160	WP_054386741	WP_000859011	335	WP_054386744
GA47210	AIKY01	Blood	15B	3280		132	004	WP_000405234										WP_000704664
PT8019	CHBT02	Nasopharynx	15B	3280		132		WP_054400752 (312 aa)										WP_000704664
SMRU58 (15B)	CKAV01	Nasopharynx	15B	4209			024	WP_054366845										WP_000704657
SMRU120 (15B)	CKCG01	Nasopharynx	15B	4209			004	WP_000405234										WP_000704657
SMRU127 (15B)	CKCY01	Nasopharynx	15B	4209			100	WP_000405234										WP_000704657																													WP_044812715
SMRU166 (15B)	CKLP01	Nasopharynx	15B	4209			004	WP_000405234										WP_000704657
SMRU211	CKRJ01	Nasopharynx	15B	4209			004	WP_000405234										WP_000704657
SMRU365 (15B)	CHNW01	Nasopharynx	15B	4209				WP_054386424 (273 aa)										WP_000704657
SMRU406 (15B)	CFCK01	Nasopharynx	15B	4209			004	WP_000405234										WP_000704657
SMRU425 (15B)	CHGS01	Nasopharynx	15B	4209			004	WP_000405234										WP_000704657
SMRU450 (15B)	CKIV01	Nasopharynx	15B	4209			102	WP_000405234										WP_000704657
SMRU664	CQZH01	Nasopharynx	15B	4209			004	WP_000405234										WP_000704657
SMRU752	CQWS01	Nasopharynx	15B	4209			038	WP_050211845										WP_000704657
SMRU926	CKPE01	Nasopharynx	15B	4209			004	WP_000405234										WP_000704657
SMRU1085	CHSO01	Nasopharynx	15B	4209			104	WP_000405234										WP_000704657
SMRU1112	CRFA01	Nasopharynx	15B	4209			004	WP_000405234										WP_000704657
SMRU1137	CRNV01	Nasopharynx	15B	4209			004	WP_000405234										WP_000704657
SMRU1143	CHTL01	Nasopharynx	15B	4209			004	WP_000405234										WP_000704657
SMRU1212	CRFH01	Nasopharynx	15B	4209			004	WP_000405234										WP_000704657
SMRU1309	CRHT01	Nasopharynx	15B	4209			100	WP_000405234										WP_000704657
SMRU1323	CLBA01	Nasopharynx	15B	4209			004	WP_000405234										WP_000704657
SMRU1424	CRSK01	Nasopharynx	15B	4209			100	WP_000405234										WP_000704657
SMRU1435	CRSB01	Nasopharynx	15B	4209			100	WP_000405234										WP_000704657
SMRU1442	CRST01	Nasopharynx	15B	4209			004	WP_000405234										WP_000704657
SMRU1454	CRSP01	Nasopharynx	15B	4209			004	WP_000405234										WP_000704657
SMRU1475	CRIN01	Nasopharynx	15B	4209			004	WP_000405234										WP_000704657
SMRU1489	CFFS01	Nasopharynx	15B	4209			004	WP_000405234										WP_000704657
SMRU1496	CRJT01	Nasopharynx	15B	4209			004	WP_000405234										WP_000704657
SMRU1535	CRKG01	Nasopharynx	15B	4209			007	WP_000405240										WP_000704657
SMRU1624	CKTH01	Nasopharynx	15B	4209			157	WP_000405235										WP_000704657
SMRU1636	CKYU01	Nasopharynx	15B	4209				WP_054367054 (270 aa)										WP_000704657
SMRU1646	CKYI01	Nasopharynx	15B	4209			007	WP_000405240										WP_000704657
SMRU1703	CRUF01	Nasopharynx	15B	4209			157	WP_000405235										WP_000704657
SMRU1742	CRVK01	Nasopharynx	15B	4209			157	WP_000405235										WP_000704657
SMRU1782	CLBS01	Nasopharynx	15B	4209			157	WP_000405235										WP_000704657
SMRU1798	CLBO01	Nasopharynx	15B	4209														WP_000704657
SMRU1822	CLAA01	Nasopharynx	15B	4209			157	WP_000405235										WP_000704657
SMRU1867	CKTM01	Nasopharynx	15B	4209			157	WP_000405235										WP_000704657
SMRU1988	CKXC01	Nasopharynx	15B	4209				WP_050213204 (291 aa)										WP_000704657
SMRU1999	CICT01	Nasopharynx	15B	4209			157	WP_000405235										WP_000704657
SMRU2101	CLFB01	Nasopharynx	15B	4209														WP_000704657
SMRU2295	CLVY01	Nasopharynx	15B	4209			157	WP_000405235										WP_000704657
SMRU2300	CLWK01	Nasopharynx	15B	4209														WP_000704657
SMRU2312	CLXL01	Nasopharynx	15B	4209														WP_000704657
SMRU2400	CLZS01	Nasopharynx	15B	4209			013	WP_000405234										WP_000704657
SMRU2403	CFCG01	Nasopharynx	15B	4209			004	WP_000405234										WP_000704657																													WP_044812715		WP_050975188 (302 aa)
SMRU2457	CLQH01	Nasopharynx	15B	4209			004	WP_000405234										WP_000704657
SMRU2534	CLJM01	Nasopharynx	15B	4209			004	WP_000405234										WP_000704657
SMRU2577	CLSK01	Nasopharynx	15B	4209			004	WP_000405234										WP_000704657
SMRU2607	CLSV01	Nasopharynx	15B	4209			004	WP_000405234										WP_000704657
SMRU2608	CLSU01	Nasopharynx	15B	4209			004	WP_000405234										WP_000704657
SMRU2634	CLTW01	Nasopharynx	15B	4209			257	WP_130883609										WP_000704657
SMRU2649	CLLI01	Nasopharynx	15B	4209			159	WP_000405234										WP_000704657																													WP_044812715
SMRU2672	CLLZ01	Nasopharynx	15B	4209			159	WP_000405234										WP_000704657
SMRU2730	CLNC01	Nasopharynx	15B	4209			159	WP_000405234										WP_000704657
SMRU2747	CMDE01	Nasopharynx	15B	4209			159	WP_000405234										WP_000704657
SMRU2826	CMFH01	Nasopharynx	15B	4209			159	WP_000405234										WP_000704657
SMRU2842	CHVR01	Nasopharynx	15B	4209			159	WP_000405234										WP_000704657
SMRU2858	CMAH01	Nasopharynx	15B	4209			159	WP_000405234										WP_000704657
SMRU2861	CMAM01	Nasopharynx	15B	4209				WP_057592972 (303 aa)										WP_000704657
SMRU2892	CIDA01	Nasopharynx	15B	4209			159	WP_000405234										WP_000704657
SMRU2907	CMCD01	Nasopharynx	15B	4209			159	WP_000405234										WP_000704657
SMRU3101	CMNK01	Nasopharynx	15B	4209			159	WP_000405234										WP_000704657
SMRU3157	CIHQ01	Nasopharynx	15B	4209						WP_024475415	062	WP_057524462						WP_000704657
GA52612	ALCG01	Blood	15B	5004	25 (SLV)	9	159	WP_000405234
SMRU2651	CLLC01	Nasopharynx	15B	6829		25	159	WP_000405234										WP_000704657
GA06083	AIKN01	Blood	15B	8497	37 (SLV)		159	WP_000405234					WP_001814135/EHZ13347		WP_000947590 (104 aa)
LE4073	CHBX02	Nasopharynx	15C	162	3 (SLV)	6	159	WP_000405234	WP_000704684																												WP_000266847	159	WP_054372120	WP_000859011
ND6019	COFN02	Nasopharynx	15C	162	3 (SLV)	6	159	WP_000405234	WP_000704684																												WP_000266847			WP_000859011							WP_050203932
72782	CNSY02	Nasopharynx	15C	199	37	4	159	WP_000405234					WP_001814135/CTH30636		WP_000947590 (104 aa)
146066	CNTK02	Nasopharynx	15C	199	37	4	159	WP_000405234					WP_001814135/CTH34089		WP_000947590 (104 aa)
217475	CHIP02	Nasopharynx	15C	199	37	4	159	WP_000405234					WP_001814135/CTH35703		WP_000947590 (104 aa)
365152	CNVU02	Nasopharynx	15C	199	37	4	159	WP_000405234					WP_001814135/CTH43395		WP_000947590 (104 aa)
483391	CNPQ02	Nasopharynx	15C	199	37	4	159	WP_000405234					WP_001814135/CTH50126		WP_000947590 (104 aa)
492706	CNPW02	Nasopharynx	15C	199	37	4	159	WP_000405234					WP_001814135/CTH44553		WP_000947590 (104 aa)
509365	CNPV02	Nasopharynx	15C	199	37	4	159	WP_000405234					WP_001814135/CTH57239
BR1022-2	COBQ02	Nasopharynx	15C	199	37	4	159	WP_000405234					WP_001814135/CTH57326																																		WP_050105991
BR1023	COBS02	Nasopharynx	15C	199	37	4	159	WP_000405234					WP_001814135/CTH64223
BR1025	CFRH02	Nasopharynx	15C	199	37	4	159	WP_000405234					WP_001814135/CTH87555
BR1068	COAU02	Nasopharynx	15C	199	37	4	159	WP_000405234					WP_001814135/CTH49569
CH2060	COCC02	Nasopharynx	15C	199	37	4	159	WP_000405234					WP_001814135/CTH59966		WP_000947590 (104 aa)
CH2085	COCH02	Nasopharynx	15C	199	37	4	159	WP_000405234					WP_001814135/CTH87572		WP_000947590 (104 aa)
GA62681	ALCW01	Blood	15C	199	37	4	159	WP_000405234		WP_078149636 (118 aa)		WP_000947590 (104 aa)	EJH23495/WP_001835147		WP_000947590 (104 aa)
GL3071	CODB02	Nasopharynx	15C	199	37	4	159	WP_000405234					WP_001814135/CTH48061		WP_000947590 (104 aa)
GL3080	CFRI02	Nasopharynx	15C	199	37	4	159	WP_000405234					WP_001814135/CTI09226		WP_000947590 (104 aa)
LE4092	CODR02	Nasopharynx	15C	199	37	4	159	WP_000405234					WP_001814135/CTI00560		WP_000947590 (104 aa)																																WP_050105991
MD5052	CHXK02	Nasopharynx	15C	199	37	4	159	WP_000405234					WP_001814135/CTI00930		WP_000947590 (104 aa)
MD5045	COEQ02	Nasopharynx	15C	199	37	4	159	WP_000405234					WP_001814135/CTH71228		WP_000947590 (104 aa)
ND6053	COFO02	Nasopharynx	15C	199	37	4	159	WP_000405234					WP_001814135/CTH93074
ND6116	CNYI02	Nasopharynx	15C	199	37	4	159	WP_000405234					WP_001814135/CTH88053
ND6121	CNYY02	Nasopharynx	15C	199	37	4	159	WP_000405234					WP_001814135/CTI36178		WP_000947590 (104 aa)
ND6132	CNXU02	Nasopharynx	15C	199	37	4	159	WP_000405234					WP_001814135/CTH85543		WP_000947590 (104 aa)
NP7022	CFIU02	Nasopharynx	15C	199	37	4	159	WP_000405234					WP_001814135/CTI28401																																		WP_054387667
NP7066	CNYV02	Nasopharynx	15C	199	37	4	159	WP_000405234					WP_001814135/CTI13177
PT8098	COAD02	Nasopharynx	15C	199	37	4	159	WP_000405234					WP_001814135/CTH92101		CTH92307 (44 aa)
R34-3030	CNNI02	Nasopharynx	15C	199	37	4	159	WP_000405234					WP_001814135/CTH95398		WP_054381399 (104 aa)
R34-3031	CNNP02	Nasopharynx	15C	199	37	4		WP_050278266 (302 aa)					WP_001814135/CTI01213		WP_000947590 (104 aa)
R34-3034	CNNH02	Nasopharynx	15C	199	37	4	159	WP_000405234					WP_001814135/CTI32018		CTI32159 (50 aa)
R34-3144	CNXB02	Nasopharynx	15C	199	37	4	159	WP_000405234					WP_001814135/CTH99769		WP_000947590 (104 aa)
R34-3153	CNXI02	Nasopharynx	15C	199	37	4	159	WP_000405234					WP_001814135/CTI20903		WP_000947590 (104 aa)
R34-3154	CNXH02	Nasopharynx	15C	199	37	4	159	WP_000405234					WP_001814135/CTH69433		CTH69675 (42 aa)
R34-3160	CNQB02	Nasopharynx	15C	199	37	4	159	WP_000405234					WP_001814135/CTI11171		WP_000947590 (104 aa)
R34-3175	CNQF02	Nasopharynx	15C	199	37	4	159	WP_000405234					WP_001814135/CTH78987		CTH79222 (42 aa)
R34-3188	CNRM02	Nasopharynx	15C	199	37	4		WP_050209227 (299 aa)					WP_001814135/CTI27413		CTI27655 (42 aa)
R34-3192	CNRK02	Nasopharynx	15C	199	37	4	159	WP_000405234					WP_001814135/CTI14135		WP_000947590 (104 aa)
R34-3205	CNQU02	Nasopharynx	15C	199	37	4	159	WP_000405234					WP_001814135/CTI23495		WP_000947590 (104 aa)
R34-3206	CNRB02	Nasopharynx	15C	199	37	4	159	WP_000405234					WP_001814135/CTI11257		WP_000947590 (104 aa)
R34-3212	CHBJ02	Nasopharynx	15C	199	37	4	159	WP_000405234					WP_001814135/CTI15920		WP_000947590 (104 aa)
GPS_HK_21-sc-2296565 (GPSC4)	NZ_LR216058.1/LR216058.1	Nasopharynx	15C	200	37 (SLV)	4	159	WP_000405234					WP_001106362/WP_001814135		WP_000947590 (104 aa)
NP7004	CNYA02	Nasopharynx	15C	346		48	159	WP_000405234
R34-3159	CNXO02	Nasopharynx	15C	1932	37 (DLV)	4	159	WP_000405234
103453	CNSX02	Nasopharynx	15C	1938	37 (DLV)	4	159	WP_000405234					WP_001814135/CTH35171		WP_000947590 (104 aa)
PT8025	CIDT02	Nasopharynx	15C	3280		132	159	WP_000405234										WP_000704664
PT8044	CFQZ02	Nasopharynx	15C	3280		132												WP_000704664
PT8054	CNZS02	Nasopharynx	15C	3280		132	159	WP_000405234										WP_000704664
PT8120	COAI02	Nasopharynx	15C	3280		132	017	WP_000405234										WP_000704664
2245STDY6179186 (GPSC131)	NZ_LR216066.1/LR216066.1	Nasopharynx	15C	3669		131	159	WP_000405234
2245STDY6092613 (GPSC25)	NZ_LR216046.1/LR216046.1	Blood	15C	8687		25	004	WP_000405234		WP_000876729	328	WP_000350489						WP_000704657
GA47522	AILA01	Blood	15C	199	37	4	004	WP_000405234					WP_001814135/EHZ67353		WP_000947590 (104 aa)
SMRU1612	CKSY01	Nasopharynx	15C	1961		48	157	WP_000405235
SMRU1789	CLBD01	Nasopharynx	15C	1961		48	157	WP_000405235		WP_000876732
SMRU3038	CMKC01	Nasopharynx	15C	1961		48																															WP_000266847
SMRU617	CQXY01	Nasopharynx	15C	4209			159	WP_000405234		WP_050213885	059	WP_000350489						WP_000704657
SMRU649	CQZG01	Nasopharynx	15C	4209			159	WP_000405234										WP_000704657
SMRU787	CRLL01	Nasopharynx	15C	4209			159	WP_000405234										WP_000704657
SMRU1109	CRFB01	Nasopharynx	15C	4209			159	WP_000405234										WP_000704657
SMRU1127	CREZ01	Nasopharynx	15C	4209				WP_050967356 (304 aa)										WP_000704657
SMRU1207	CHSS01	Nasopharynx	15C	4209			159	WP_000405234										WP_000704657
SMRU1221	CRFP01	Nasopharynx	15C	4209			159	WP_000405234										WP_000704657
SMRU1280	CRHR01	Nasopharynx	15C	4209			159	WP_000405234										WP_000704657
SMRU1478	CRIS01	Nasopharynx	15C	4209			159	WP_000405234										WP_000704657
SMRU1499	CHTN01	Nasopharynx	15C	4209			159	WP_000405234										WP_000704657
SMRU1512	CHTB01	Nasopharynx	15C	4209			159	WP_000405234										WP_000704657																													WP_044812715	269	WP_050087938
SMRU1538	CRKT01	Nasopharynx	15C	4209			159	WP_000405234										WP_000704657
SMRU1539	CRLA01	Nasopharynx	15C	4209			159	WP_000405234										WP_000704657
SMRU1565	CRWN01	Nasopharynx	15C	4209			159	WP_000405234										WP_000704657
SMRU1606	CRXE01	Nasopharynx	15C	4209			159	WP_000405234										WP_000704657
SMRU1825	CLBZ01	Nasopharynx	15C	4209			159	WP_000405234										WP_000704657
SMRU1827	CLCH01	Nasopharynx	15C	4209			159	WP_000405234										WP_000704657
SMRU1945	CKVX01	Nasopharynx	15C	4209			159	WP_000405234										WP_000704657
SMRU1957	CKWE01	Nasopharynx	15C	4209			159	WP_000405234										WP_000704657
SMRU1998	CKXZ01	Nasopharynx	15C	4209			159	WP_000405234										WP_000704657
SMRU2060	CLDU01	Nasopharynx	15C	4209			159	WP_000405234		WP_050213885	059	WP_000350489						WP_000704657
SMRU2129	CGYV01	Nasopharynx	15C	4209			159	WP_000405234										WP_000704657
SMRU2132	CLFV01	Nasopharynx	15C	4209			159	WP_000405234		WP_050213885								WP_000704657
SMRU2150	CLGM01	Nasopharynx	15C	4209			159	WP_000405234										WP_000704657
SMRU2181	CLHR01	Nasopharynx	15C	4209			159	WP_000405234										WP_000704657
SMRU2204	CLIG01	Nasopharynx	15C	4209			159	WP_000405234										WP_000704657
SMRU2266	CGZP01	Nasopharynx	15C	4209			159	WP_000405234										WP_000704657
SMRU2397	CLZN01	Nasopharynx	15C	4209			159	WP_000405234										WP_000704657
SMRU2432	CLPD01	Nasopharynx	15C	4209			159	WP_000405234										WP_000704657
SMRU2476	CGZK01	Nasopharynx	15C	4209			159	WP_000405234										WP_000704657
SMRU2491	CLPX01	Nasopharynx	15C	4209			159	WP_000405234										WP_000704657
SMRU2571	CIIM01	Nasopharynx	15C	4209			159	WP_000405234										WP_000704657
SMRU2971	CMHE01	Nasopharynx	15C	4209			159	WP_000405234										WP_000704657
SMRU3005	CMJG01	Nasopharynx	15C	4209			159	WP_000405234										WP_000704657
SMRU3061	CHVZ01	Nasopharynx	15C	4209			159	WP_000405234										WP_000704657
SMRU3134	CMMC01	Nasopharynx	15C	4209			159	WP_000405234										WP_000704657
SMRU2484	CLQF01	Nasopharynx	15C	6173		48	161	WP_000405234		WP_000876732																																	WP_050203932				WP_050203932
SMRU2509	CLIR01	Nasopharynx	15C	7629		48		WP_078867819 (188 aa)		WP_000876726			WP_000266852																								WP_000266839		WP_078142388 (62 aa)
MD5096	COET02	Nasopharynx	16F	570		46	163	WP_054364074								WP_001866856
MD5106	COEX02	Nasopharynx	16F	659		135	004	WP_000405234					WP_054368312		WP_001827946 (82 aa)
NP7103	CNZD02	Nasopharynx	16F	659		135	004	WP_000405234
PT8029	CNZM02	Nasopharynx	16F	659		135	004	WP_000405234																													WP_050153538
PT8090	CNZY02	Nasopharynx	16F	659		135	004	WP_000405234																													WP_054385927
R34-3062	CNOH02	Nasopharynx	16F	659		135	004	WP_000405234
BR1050	COAQ02	Nasopharynx	16F	995		135	106	WP_054386714																													WP_054386704	161	WP_054386696
NP7012	CNYJ02	Nasopharynx	16F	1840		156	108	WP_000405234
2245STDY6031048 (GPSC103)	NZ_LR216041.1/LR216041.1	Nasopharynx	16F	3407		103	004	WP_000405234																													WP_130883984	329	WP_130883983
2245STDY5775485 (GPSC33)	NZ_LR216026.1/LR216026.1	Pleural fluid	16F	4088		33	259	WP_083977882					Frameshifted		WP_130885415 (316 aa)														WP_000704678
4041STDY6836166	NZ_LS483451.1/LS483451.1	Blood	16F	5326		114	022	WP_061459619		WP_000876727	330	WP_111702387	WP_111702389 (377 aa)		Partly deleted																						WP_000266847	331	WP_061654053
SMRU96 (16F)	CKBR01	Nasopharynx	16F	6149		158	110	WP_000405234																													WP_050148272	095	WP_050148258
SMRU1254	CHSH01	Nasopharynx	16F	6149		158		WP_057529393 (316 aa)																													WP_050148272	094	WP_050148258
SMRU1504	CFBU01	Nasopharynx	16F	6149		158		WP_050238485 (292 aa)		WP_050215377			WP_050223873
SMRU1240	CRFZ01	Nasopharynx	16F	DLV6149				WP_050271789 (272 aa)																																							WP_050203932
SMRU1366	CQUT01	Nasopharynx	16F	DLV6149			008	WP_000405234																																							WP_050203932
SMRU2185	CLHU01	Nasopharynx	16F	DLV6149			110	WP_000405234																																							WP_044812715
SMRU2286	CLVV01	Nasopharynx	16F	DLV6149			008	WP_000405234																													WP_000266847										WP_044812715
SMRU214	CKRY01	Nasopharynx	16F	6710		104	004	WP_000405234																	WP_000219075								WP_001021836				WP_000266839
SMRU289 (16F)	CHNL01	Nasopharynx	16F	6710		104		WP_050234031 (274 aa)																	WP_000219075								WP_001021836				WP_000266839	136	WP_050224459
SMRU932	CKPU01	Nasopharynx	16F	6710		104	292	WP_001862690																	WP_000219075								WP_001021836				WP_000266839	162	WP_050232879				WP_044812715
SMRU1302	CRID01	Nasopharynx	16F	6710		104	004	WP_000405234																	WP_000219075								WP_001021836														WP_044812715
SMRU2077	CLEC01	Nasopharynx	16F	6710		104	004	WP_000405234																	WP_000219075								WP_001021836				CJG94715/CJG94690	163	WP_050274899
SMRU2435	CHHY01	Nasopharynx	16F	6710		104	004	WP_000405234																	WP_000219075								WP_001021836
SMRU2751	CMDD01	Nasopharynx	16F	6710		104	004	WP_000405234																	WP_000219075								WP_001021836														WP_044812715	269	WP_050087938
SMRU3017	CMIO01	Nasopharynx	16F	SLV6710			004	WP_000405234																	WP_000219075								WP_001021836														WP_024478469
SMRU3083	CMLK01	Nasopharynx	16F	SLV6710				WP_050228107 (267 aa)																	WP_000219075								WP_001021836														WP_024478469
ND6111	CHBP02	Nasopharynx	17F	392		49	008	WP_000405234										WP_000704656
NP7057	CNYS02	Nasopharynx	17F	392		49	008	WP_000405234										WP_000704656
PT8082	CIEC02	Nasopharynx	17F	392		49	008	WP_000405234										WP_000704656
R34-3056	CNOE02	Nasopharynx	17F	1924		49	008	WP_000405234										WP_000704656
NP7026	CFRB02	Nasopharynx	17F	2355		10	008	WP_000405234					WP_001814135/CTN82698		WP_000947590 (104 aa)
SMRU26 (17F)	CKAK01	Nasopharynx	17F	2355		10		WP_050238485 (292 aa)					WP_001814135/CIO90435																								WP_050203204
SMRU62 (17F)	CKAZ01	Nasopharynx	17F	2355		10	110	WP_000405234					WP_001814135/CIP46392																								WP_050203204
SMRU93 (17F)	CFCP01	Nasopharynx	17F	2355		10	008	WP_000405234					WP_001814135/CEW34303																								WP_050148272		WP_001827946 (82 aa)
SMRU172 (17F)	CHOJ01	Nasopharynx	17F	2355		10	008	WP_000405234					WP_001814135/CGF58582																								WP_050148272	094	WP_050148258
SMRU1311	CRHW01	Nasopharynx	17F	2355		10	008	WP_000405234					WP_001814135/COI30927		WP_050294855 (73 aa)																						WP_050203204	164	WP_050203087
SMRU1409	CQVN01	Nasopharynx	17F	2355		10	110	WP_000405234					WP_001814135/COA05188																								WP_050203204	165	WP_050203087
SMRU1607	CRXF01	Nasopharynx	17F	2355		10	110	WP_000405234					WP_001814135/COT09734																								WP_050203204	164	WP_050203087
SMRU2206	CLII01	Nasopharynx	17F	2355		10	008	WP_000405234					WP_001814135/CJK31603		WP_000947590 (104 aa)																						WP_050203204	164	WP_050203087
SMRU2299	CLWM01	Nasopharynx	17F	2355		10	008	WP_000405234					WP_001814135/CJT08157		WP_000947590 (104 aa)																						WP_050203204	164	WP_050203087
SMRU2676	CLLN01	Nasopharynx	17F	2355		10	008	WP_000405234					WP_001814135/CJM21607		WP_000947590 (104 aa)																						WP_050203204	164	WP_050203087
SMRU2952	CMGM01	Nasopharynx	17F	2355		10	110	WP_000405234					WP_001814135/CJZ31233																								WP_050203204
SMRU3082	CMLM01	Nasopharynx	17F	2355		10		WP_050278266 (302 aa)					WP_001814135/CKC40843																								WP_050203204	164	WP_050203087
SMRU989	CRBY01	Nasopharynx	17F	3058		69				WP_024475415			WP_000266841		WP_050251111 (104 aa)
SMRU1183	CRPD01	Nasopharynx	17F	3058		69		WP_050203354		WP_024475415			WP_000266841
SMRU1361	CHPK01	Nasopharynx	17F	3058		69	011	WP_000405236		WP_024475415	062	WP_057524462	WP_000266841		WP_000878916 (104 aa)
SMRU702	CRAW01	Nasopharynx	17F	5098		49	008	WP_000405234		WP_000876733																																					WP_044812715
SMRU1771	CGYO01	Nasopharynx	17F	5098		49	008	WP_000405234		WP_000876733																																					WP_044812715		CJD67248 (330 aa)
SMRU722	CRBI01	Nasopharynx	18F	6717		294		WP_050974688 (260 aa)		WP_000876735	017	WP_000350507
SMRU983	CKQW01	Nasopharynx	18F	6717		294	011	WP_000405236		WP_000876735	017	WP_000350507
SMRU2463	CLPH01	Nasopharynx	18F	6717		294	011	WP_000405236
SMRU411 (18A)	CKID01	Nasopharynx	18A	241		95	004	WP_000405234										WP_050259933
SMRU499 (18A)	CFHE01	Nasopharynx	18A	241		95	004	WP_000405234										WP_050259933
SMRU2613	CLSS01	Nasopharynx	18A	241		95	004	WP_000405234										WP_050259933
SMRU669	CQZM01	Nasopharynx	18A	DLV3789			004	WP_000405234										WP_050259933																													WP_050302178
SMRU1870	CFBH01	Nasopharynx	18A	DLV3789			004	WP_000405234										WP_050259933																													WP_050302178
276430	CNUF02	Nasopharynx	18C	6712			112	WP_050243719										WP_000704657											WP_000704680
R34-3196	CHWS02	Nasopharynx	18C	113	36	50	003	WP_000405240																													WP_050090474	166	WP_054433880
303656	CHBK02	Nasopharynx	18C	496		3	007	WP_000405240
R34-3102	CNWR02	Nasopharynx	18C	496		3	007	WP_000405240
2245STDY6106637 (GPSC68)	NZ_LR216056.1/LR216056.1	CSF	18C	542		68	017	WP_000405234
SMRU876	CRMQ01	Nasopharynx	18C	870			011	WP_000405236
SMRU1014	CRRS01/CRCK01	Nasopharynx	18C	870			011	WP_000405236																													WP_000266854	167	WP_050222703
SMRU1165	CROB01	Nasopharynx	18C	870			011	WP_000405236
SMRU1229	CRGN01	Nasopharynx	18C	870			011	WP_000405236	WP_050200890
SMRU1729	CRVG01	Nasopharynx	18C	870			011	WP_000405236
SMRU2131	CFCD01	Nasopharynx	18C	870			011	WP_000405236
SMRU2140	CLGR01	Nasopharynx	18C	870			011	WP_000405236		WP_000876727	063	WP_050218372
SMRU2232	CLUR01	Nasopharynx	18C	870			011	WP_000405236			063	WP_050218372
2245STDY6020221 (GPSC50)	NZ_LR216045.1/LR216045.1	Blood	18C	1073	36 (DLV)	50	003	WP_000405240																													WP_050090474	332	WP_000350482
R34-3059	CNOG02	Nasopharynx	18C	1073	36 (DLV)	50	165	WP_054383306																													WP_050090474
40241	CNSF02	Nasopharynx	18C	1923	36 (SLV)	50																															WP_050090474
2245STDY5983173 (GPSC67)	NZ_LR216034.1/LR216034.1	CSF	18C	4350		67	020	WP_000405234		WP_050199954	346	WP_050208983																									WP_000266847	345	WP_130886838
SMRU2357	CLYJ01	Nasopharynx	18C	5440		107	011	WP_000405236																																							WP_044812715	285	WP_050201165
SMRU724	CRBN01	Nasopharynx	18C	6717		294		WP_050263063 (261 aa)
SMRU1597	CRWW01	Nasopharynx	18C	6717		294	011	WP_000405236
SV35	ADNN01	Nasopharynx	19	81	1	16	007	WP_000405240					WP_001814135/EIC59387		WP_000947590 (104 aa)
EF3030	NZ_CP026549.1/CP026549.1	Ear	19F	43		18	025	WP_000405234
CH2105	COCL02	Nasopharynx	19F	43		18	167	WP_000405234																																							WP_050105991	302	WP_054385177
CH2106	CXOE01	Nasopharynx	19F	43		18	167	WP_000405234																																							WP_050105991	302	WP_054385177
GA47976	AGPY01	Blood	19F	43		18	025	WP_000405234
ND6052	COFM02	Nasopharynx	19F	43		18	167	WP_000405234																																							WP_050105991	302	WP_054385177
R34-3113	CNWZ02	Nasopharynx	19F	43		18	025	WP_000405234
G54	NC_011072.1/CP001015.1	Respiratory sample	19F	63	25		017	WP_000405234
SMRU122 (19F)	CHNR01	Nasopharynx	19F	81	1	16	169	WP_000405239					WP_001814135/CIQ40461		WP_000947590 (104 aa)
SMRU438 (19F)	CKJC01	Nasopharynx	19F	81	1	16	007	WP_000405240					WP_001814135/CIU07448		WP_000947590 (104 aa)
SMRU477 (19F)	CKJO01	Nasopharynx	19F	81	1	16	169	WP_000405239					WP_001814135/CIU31872		WP_000947590 (104 aa)
SMRU517 (19F)	CGWC01	Nasopharynx	19F	81	1	16	007	WP_000405240					WP_001814135/CGF33817		WP_000947590 (104 aa)
SMRU770	CRLM01	Nasopharynx	19F	4133	1	28	007	WP_000405240					WP_001814135/COL14968																								WP_000266853	092	WP_050153430
SMRU891 (19F)	CKPH01	Nasopharynx	19F	81	1	16	007	WP_000405240					WP_001814135/CIX72685		WP_000947590 (104 aa)
SMRU1065	CHSI01	Nasopharynx	19F	81	1	16							WP_001814135/COF80121																								WP_000266847
SMRU1078	CRDS01	Nasopharynx	19F	81	1	16	007	WP_000405240					WP_001814135/COF68955		WP_000947590 (104 aa)
SMRU1153	CRNX01	Nasopharynx	19F	81	1	16	007	WP_000405240					WP_001814135/COM63254		WP_000947590 (104 aa)
SMRU1528	CRJY01	Nasopharynx	19F	81	1	16	007	WP_000405240					WP_001814135/COJ70577		WP_000947590 (104 aa)
SMRU1809	CLAI01	Nasopharynx	19F	81	1	16	007	WP_000405240					WP_001814135/CJE66783		WP_000947590 (104 aa)
SMRU1908	CKUQ01	Nasopharynx	19F	81	1	16	007	WP_000405240					WP_001814135/CJA63340		WP_000947590 (104 aa)
SMRU2004	CKXU01	Nasopharynx	19F	81	1	16	007	WP_000405240					WP_001814135/ CJD12056		WP_000947590 (104 aa)
SMRU2102	CLFD01	Nasopharynx	19F	81	1	16	007	WP_000405240					WP_001814135/ CJI11025		WP_000947590 (104 aa)
SMRU2109	CLFH01	Nasopharynx	19F	81	1	16	007	WP_000405240					WP_001814135/CJI00843		WP_000947590 (104 aa)
SMRU2372	CLYT01	Nasopharynx	19F	81	1	16	169	WP_000405239					WP_001814135/CJU26958		WP_000947590 (104 aa)
SMRU2375	CLZC01	Nasopharynx	19F	81	1	16	169	WP_000405239					WP_001814135/ CJU53757		WP_000947590 (104 aa)
SMRU2422	CLOB01	Nasopharynx	19F	81	1	16	007	WP_000405240					WP_001814135/CJN70211		WP_000947590 (104 aa)
SMRU2501	CLJC01	Nasopharynx	19F	81	1	16	007	WP_000405240					WP_001814135/ CJK56576		WP_000947590 (104 aa)
SMRU2558	CLQX01	Nasopharynx	19F	81	1	16	007	WP_000405240					WP_001814135/ CJP48973		WP_000947590 (104 aa)
SMRU2617	CLTK01	Nasopharynx	19F	81	1	16	007	WP_000405240					WP_001814135/ CJQ82787		WP_000947590 (104 aa)
SMRU2889	CIKW01	Nasopharynx	19F	81	1	16	007	WP_000405240					WP_001814135/ CJW14397		WP_000947590 (104 aa)
SMRU2954	CMGZ01	Nasopharynx	19F	81	1	16	007	WP_000405240					WP_001814135/CJZ19150		WP_000947590 (104 aa)
3900-06	CPOV01	Pneumonia	19F	236	14		007	WP_000405240	WP_000704676									WP_000704664							WP_000219075
6378-99	CFNW01	Bacteremia	19F	236	14		007	WP_000405240										WP_055360536
7039-04	CFNT01	Pneumonia	19F	236	14		007	WP_000405240										CFE05191/CFE05193							WP_050225431
7535-06	CPQE01	Arthritis	19F	236	14		007	WP_000405240										WP_000704664							WP_000219075
8312-05	CPNI01	Bacteremia	19F	236	14		007	WP_000405240										WP_000704664
208866	CNUA02	Nasopharynx	19F	236	14		007	WP_000405240										WP_000704664							WP_000219075
209930	CNUB02	Nasopharynx	19F	236	14		007	WP_000405240										WP_000704664							WP_000219075
404463	CHBN02	Nasopharynx	19F	236	14		007	WP_000405240										WP_000704664							WP_000219075
08B01507	CPUF01	Nasopharynx	19F	236	14		007	WP_000405240	WP_000704676									WP_000704664							WP_000219075
08B02857	CPLT01	Nasopharynx	19F	236	14			CMU71611 (147 aa)	WP_000704676									WP_000704664							WP_000219075												WP_000266845
08B04698	CIEW01	Nasopharynx	19F	236	14		007	WP_000405240	WP_000704676									WP_000704664							WP_000219075
08B07341	CPPX01	Nasopharynx	19F	236	14		007	WP_000405240										WP_000704664							WP_000219075
08B08538	CPKO01	Nasopharynx	19F	236	14		007	WP_000405240	WP_000704676									WP_000704664							WP_000219075
08B10069	CPTZ01	Nasopharynx	19F	236	14				WP_000704676									WP_000704664							WP_000219075																						WP_024478469
08B10227	CPLZ01	Nasopharynx	19F	236	14		007	WP_000405240	WP_000704676									WP_000704664							WP_000219075
08B10239	CPPJ01	Nasopharynx	19F	236	14		007	WP_000405240										WP_000704664							WP_000219075
09B01296	CGAV01	Nasopharynx	19F	236	14		007	WP_000405240										WP_000704664							WP_000219075
09B01717	CPLP01	Nasopharynx	19F	236	14		171	WP_050215726	WP_000704676									WP_000704664							WP_000219075												WP_000266845
09B01718	CPPF01	Nasopharynx	19F	236	14		173	WP_000405240	WP_000704676									WP_000704664							WP_000219075												WP_000266845
09B02770	CPLO01	Nasopharynx	19F	236	14		175	WP_000405240	WP_000704676									WP_000704664							WP_000219075												WP_000266839	150	WP_050218235
09B08788	CGAS01	Nasopharynx	19F	236	14		171	WP_050215726	WP_000704676									WP_000704664							WP_000219075												WP_000266845
09B09593	CHJQ01	Nasopharynx	19F	236	14		007	WP_000405240	WP_000704676									WP_000704664							WP_000219075
09B09640	CPLK01	Nasopharynx	19F	236	14		007	WP_000405240	WP_000704676									WP_000704664							WP_000219075
09B09641	CPRM01	Nasopharynx	19F	236	14		007	WP_000405240	WP_000704676									WP_000704664							WP_000219075
41_PMEN14	CPRR01	Meningitis	19F	236	14		007	WP_000405240	WP_000704676									WP_000704664							WP_000219075
C01_0019	CPOZ01	Sputum	19F	236	14		007	WP_000405240	WP_000704676									WP_000704664							WP_000219075
C03_00126	CPQO01	Middle ear	19F	236	14		009	WP_000405240	WP_000704676									WP_000704664							WP_000219075												WP_050310139	036	WP_050224619
CH2033	CFRJ02	Nasopharynx	19F	236	14		007	WP_000405240										WP_000704664							WP_000219075
DE_10	CPMW01	Pneumonia	19F	236	14		007	WP_000405240										WP_000704664							WP_000219075
DG_02	CPPQ01	Not known	19F	236	14		177	WP_050239387										WP_000704664							WP_000219075
GA47628	AILC01	Joint	19F	236	14		007	WP_000405240	WP_000704676									WP_000704664							WP_000219075
K01_01237	CVIJ01	Blood	19F	236	14		007	WP_000405240	WP_000704676									WP_000704664							WP_000219075
K01_01248	CVIH01	Sputum	19F	236	14		007	WP_000405240	WP_000704676									CRD13413/CRD13423							WP_000219075
LMG25	CIEL01	Middle ear	19F	236	14		007	WP_000405240	WP_000704676									WP_000704664							WP_000219075
LMG87	CPKP01	Bacteremia	19F	236	14		007	WP_000405240	WP_000704676									WP_000704664							WP_000219075
LMG375	CPNT01	Not known	19F	236	14		179	WP_050258421	WP_000704676									WP_000704664							WP_000219075												WP_000266847
LMG1048	CPTO01	Not known	19F	236	14		181	WP_050238232	WP_000704676									WP_000704664							WP_000219075												WP_000266847
LMG1270	CPPG01	Not known	19F	236	14		007	WP_000405240	WP_000704676									WP_000704664							WP_000219075
LMG1278	CPUR01	Not known	19F	236	14		007	WP_000405240	WP_000704676									WP_000704664							WP_000219075
LMG1415	CPLJ01	Not known	19F	236	14		081	WP_050232801										WP_000704664							WP_000219075
LMG1561	CPUB01	Not known	19F	236	14		007	WP_000405240	WP_000704676									WP_000704664							WP_000219075
M01_9962	CPSF01	Tracheal aspirate	19F	236	14		007	WP_000405240	WP_000704676									WP_000704664							WP_000219075
M01_9964	CPUP01	Eye	19F	236	14		007	WP_000405240	WP_000704676									WP_000704664							WP_000219075
M01_9995	CGAN01	Blood	19F	236	14		007	WP_000405240	WP_000704676									WP_000704664							WP_000219075
R34-3058	CNOD02	Nasopharynx	19F	236	14		007	WP_000405240										WP_000704664							WP_000219075
R34-3094	CHBR02	Nasopharynx	19F	236	14		007	WP_000405240										WP_000704664							WP_000219075												WP_054369444
R34-3200	CHBG02	Nasopharynx	19F	236	14		007	WP_000405240										WP_000704664							WP_000219075
S-019	CIKR01	Not known	19F	236	14		007	WP_000405240										WP_000704664							WP_000219075
S-052	CPPR01	Not known	19F	236	14		007	WP_000405240	WP_000704676									WP_000704664							WP_000219075
S-078	CPMN01	Not known	19F	236	14		007	WP_000405240	WP_000704676									WP_000704664							WP_000219075
S-119	CPQG01	Not known	19F	236	14		081	WP_050232801										WP_000704664							WP_000219075
S-158	CPMB01	Not known	19F	236	14		183	WP_050219493										WP_000704664							WP_000219075
S-184	CGAU01	Not known	19F	236	14		007	WP_000405240	WP_000704676									WP_000704664							WP_000219075
SMRU131 (19F)	CKCR01	Nasopharynx	19F	236	14		007	WP_000405240	WP_000704676									WP_000704664							WP_000219075
SMRU235 (19F)	CKNL01	Nasopharynx	19F	236	14		007	WP_000405240	WP_000704676									WP_000704664							WP_000219075
SMRU494 (19F)	CKJT01	Nasopharynx	19F	236	14		007	WP_000405240	WP_000704676									WP_000704664							WP_000219075
SMRU576	CQXD01	Nasopharynx	19F	236	14				WP_000704676									WP_000704664							WP_000219075												WP_000266845
SMRU753	CIMP01	Nasopharynx	19F	236	14		007	WP_000405240	WP_000704676									WP_000704664							WP_000219075
SMRU839	CHTY01	Nasopharynx	19F	236	14		007	WP_000405240	WP_000704676									WP_000704664							WP_000219075
SMRU923	CKPD01	Nasopharynx	19F	236	14		007	WP_000405240										WP_000704664							WP_000219075
SMRU925	CKPO01	Nasopharynx	19F	236	14		007	WP_000405240										WP_000704664							WP_000219075
SMRU944	CKQU01	Nasopharynx	19F	236	14													WP_000704664							WP_000219075												WP_000266847	169	WP_050309112
SMRU984	CKRC01	Nasopharynx	19F	236	14		007	WP_000405240										WP_000704664							WP_000219075
SMRU1018	CVLP01	Nasopharynx	19F	236	14		007	WP_000405240	WP_000704676									WP_000704664							WP_000219075
SMRU1060	CRDU01	Nasopharynx	19F	236	14		007	WP_000405240	WP_000704676									WP_000704664							WP_000219075												WP_000266839	150	WP_050218235
SMRU1064	CRDW01	Nasopharynx	19F	236	14		007	WP_000405240										WP_000704664							WP_000219075
SMRU1080	CHSF01	Nasopharynx	19F	236	14		007	WP_000405240	WP_000704676									WP_000704664							WP_000219075
SMRU1123	CHSV01	Nasopharynx	19F	236	14		007	WP_000405240										WP_000704664							WP_000219075
SMRU1281	CGWW01	Nasopharynx	19F	236	14		007	WP_000405240										WP_000704664							WP_000219075												WP_000266845		WP_000266845 (220 aa)
SMRU1282	CRHE01	Nasopharynx	19F	236	14		007	WP_000405240	WP_000704676									WP_000704664							WP_000219075
SMRU1284	CRGZ01	Nasopharynx	19F	236	14		007	WP_000405240										WP_000704664							WP_000219075												WP_000266847	169	WP_050309112
SMRU1294	CGWZ01	Nasopharynx	19F	236	14		007	WP_000405240	WP_000704676									WP_000704664							WP_000219075
SMRU1408	CHGW01	Nasopharynx	19F	236	14		007	WP_000405240										WP_000704664							WP_000219075												WP_000266845
SMRU1453	CRSL01	Nasopharynx	19F	236	14		007	WP_000405240	WP_000704676									WP_000704664							WP_000219075												WP_000266845
SMRU1492	CIHT01	Nasopharynx	19F	236	14		007	WP_000405240	WP_000704676									WP_000704664							WP_000219075
SMRU1497	CRJQ01	Nasopharynx	19F	236	14		007	WP_000405240										WP_000704664							WP_000219075
SMRU1561	CICG01	Nasopharynx	19F	236	14		007	WP_000405240										WP_000704664							WP_000219075
SMRU1661	CRTS01	Nasopharynx	19F	236	14		007	WP_000405240	WP_000704676									WP_000704664							WP_000219075												WP_000266839	150	WP_050218235
SMRU1696	CRTZ01	Nasopharynx	19F	236	14		007	WP_000405240	WP_000704676									WP_000704664							WP_000219075
SMRU1736	CRVV01	Nasopharynx	19F	236	14		007	WP_000405240	WP_000704676									WP_000704664							WP_000219075
SMRU1754	CKZK01	Nasopharynx	19F	236	14		007	WP_000405240	WP_000704676									WP_000704664							WP_000219075
SMRU1774	CKZC01	Nasopharynx	19F	236	14		007	WP_000405240	WP_000704676									WP_000704664							WP_000219075
SMRU1810	CKZR01	Nasopharynx	19F	236	14		007	WP_000405240										WP_000704664							WP_000219075
SMRU1837	CLBY01	Nasopharynx	19F	236	14		007	WP_000405240	WP_000704676									WP_000704664							WP_000219075
SMRU1839	CLCB01	Nasopharynx	19F	236	14		007	WP_000405240										WP_000704664							WP_000219075
SMRU1890	CKUE01	Nasopharynx	19F	236	14		007	WP_000405240										WP_000704664							WP_000219075
SMRU1891	CKUF01	Nasopharynx	19F	236	14		007	WP_000405240										WP_000704664							WP_000219075
SMRU1992	CKXK01	Nasopharynx	19F	236	14		007	WP_000405240										WP_000704664							WP_000219075												WP_000266847	143	WP_050200035
SMRU2002	CKXO01	Nasopharynx	19F	236	14		007	WP_000405240										WP_000704664							WP_000219075
SMRU2064	CLDV01	Nasopharynx	19F	236	14		007	WP_000405240	WP_000704676									WP_000704664							WP_000219075												WP_000266839	150	WP_050218235
SMRU2116	CLGC01	Nasopharynx	19F	236	14		007	WP_000405240	WP_000704676									WP_000704664							WP_000219075
SMRU2121	CLGI01	Nasopharynx	19F	236	14		007	WP_000405240	WP_000704676									WP_000704664							WP_000219075												WP_000266839	150	WP_050218235
SMRU2133	CLGB01	Nasopharynx	19F	236	14		007	WP_000405240	WP_000704676									WP_000704664							WP_000219075
SMRU2152	CLGP01	Nasopharynx	19F	236	14		007	WP_000405240										WP_000704664							WP_000219075												WP_000266845	170	WP_050236141
SMRU2214	CLUV01	Nasopharynx	19F	236	14		007	WP_000405240										WP_000704664							WP_000219075												WP_000266845	170	WP_050236141
SMRU2291	CLWH01	Nasopharynx	19F	236	14		007	WP_000405240	WP_000704676									WP_000704664							WP_000219075
SMRU2354	CLYK01	Nasopharynx	19F	236	14		007	WP_000405240	WP_000704676									WP_000704664							WP_000219075												WP_000266839	150	WP_050218235
SMRU2437	CLOM01	Nasopharynx	19F	236	14		007	WP_000405240	WP_000704676									WP_000704664							WP_000219075
SMRU2494	CLQO01	Nasopharynx	19F	236	14		007	WP_000405240										WP_000704664							WP_000219075												WP_000266845	171	WP_050236141
SMRU2507	CLIV01	Nasopharynx	19F	236	14		007	WP_000405240	WP_000704676									WP_000704664							WP_000219075												WP_000266839	150	WP_050218235
SMRU2560	CLRE01	Nasopharynx	19F	236	14		007	WP_000405240										WP_000704664							WP_000219075												WP_000266845	029	WP_050213155
SMRU2564	CLRC01	Nasopharynx	19F	236	14		007	WP_000405240										WP_000704664							WP_000219075												WP_000266845		WP_050209157 (302 aa)
SMRU2584	CLRS01	Nasopharynx	19F	236	14		007	WP_000405240										WP_000704664							WP_000219075												WP_000266845		WP_050209157 (302 aa)
SMRU2612	CLTB01	Nasopharynx	19F	236	14		007	WP_000405240										WP_000704664							WP_000219075
SMRU2622	CLTZ01	Nasopharynx	19F	236	14		007	WP_000405240	WP_000704676									WP_000704664							WP_000219075												WP_000266839
SMRU2637	CLTS01	Nasopharynx	19F	236	14		007	WP_000405240	WP_000704676									WP_000704664							WP_000219075
SMRU2695	CLMU01	Nasopharynx	19F	236	14		007	WP_000405240										WP_000704664							WP_000219075
SMRU2733	CLNL01	Nasopharynx	19F	236	14		007	WP_000405240	WP_000704676									WP_000704664							WP_000219075												WP_000266839	150	WP_050218235
SMRU2760	CIIF01	Nasopharynx	19F	236	14		007	WP_000405240										WP_000704664							WP_000219075
SMRU2761	CHID01	Nasopharynx	19F	236	14		007	WP_000405240										WP_000704664							WP_000219075												WP_000266845	029	WP_050213155
SMRU2765	CMEG01	Nasopharynx	19F	236	14		007	WP_000405240										WP_000704664							WP_000219075												WP_000266845
SMRU2783	CMDY01	Nasopharynx	19F	236	14		007	WP_000405240										WP_000704664							WP_000219075												WP_000266845	029	WP_050213155
SMRU2808	CMEU01	Nasopharynx	19F	236	14		007	WP_000405240										WP_000704664							WP_000219075												WP_000266845	029	WP_050213155
SMRU2828	CMFS01	Nasopharynx	19F	236	14		007	WP_000405240	WP_000704676									WP_000704664							WP_000219075												WP_000266839	150	WP_050218235
SMRU2882	CMBL01	Nasopharynx	19F	236	14		007	WP_000405240	WP_000704676									WP_000704664							WP_000219075												WP_000266845	172	WP_050202036
SMRU2913	CMCN01	Nasopharynx	19F	236	14		007	WP_000405240	WP_000704676									WP_000704664							WP_000219075												WP_000266839	150	WP_050218235
SMRU2935	CMGP01	Nasopharynx	19F	236	14		007	WP_000405240	WP_000704676									WP_000704664							WP_000219075												WP_000266845	172	WP_050202036
SMRU2948	CMGJ01	Nasopharynx	19F	236	14		007	WP_000405240	WP_000704676									WP_000704664							WP_000219075												WP_000266845	172	WP_050202036
SMRU2965	CMHA01	Nasopharynx	19F	236	14		007	WP_000405240	WP_000704676									WP_000704664							WP_000219075												WP_000266845	172	WP_050202036
SMRU3025	CHIE01	Nasopharynx	19F	236	14		007	WP_000405240	WP_000704676									WP_000704664							WP_000219075												WP_000266845	172	WP_050202036
SMRU3026	CHAK01	Nasopharynx	19F	236	14		007	WP_000405240	WP_000704676									WP_000704664							WP_000219075												WP_000266845	172	WP_050202036
SMRU3063	CMKU01	Nasopharynx	19F	236	14		007	WP_000405240	WP_000704676									WP_000704664							WP_000219075																						WP_044812715
SMRU3120	CMNM01	Nasopharynx	19F	236	14		007	WP_000405240	WP_000704676									WP_000704664							WP_000219075												WP_000266839
SMRU3122	CMMI01	Nasopharynx	19F	236	14		007	WP_000405240	WP_000704676									WP_000704664							WP_000219075
SMRU3125	CMMQ01	Nasopharynx	19F	236	14		007	WP_000405240	WP_000704676									WP_000704664							WP_000219075												WP_000266839
SN11907	CPSE01	Not known	19F	236	14		007	WP_000405240	WP_000704676									CMZ17880/CMZ17903							WP_000219075
SN23563	CPSJ01	Not known	19F	236	14		016	WP_000405243	WP_000704676									WP_000704664							WP_000219075
SN26569	CPMP01	Not known	19F	236	14		016	WP_000405243	WP_000704676									WP_000704664							WP_000219075
SN26573	CPQZ01	Not known	19F	236	14		016	WP_000405243	WP_000704676									WP_000704664							WP_000219075
Taiwan19F-14	NC_012469.1/CP000921.1	Disease	19F	236	14		007	WP_000405240	WP_000704676									WP_000704664							WP_000219075
Tw01_0057	CHYO01	Blood	19F	236	14		007	WP_000405240	WP_000704676									WP_000704664							WP_000219075
Tw01_0059	CIEY01	Blood	19F	236	14		007	WP_000405240	WP_000704676									WP_000704664							WP_000219075
Tw01_0067	CHYQ01	Sputum	19F	236	14		007	WP_000405240	WP_000704676									WP_000704664							WP_000219075
V01_01107	CVIE01	Sputum	19F	236	14		007	WP_000405240										WP_000704664							WP_000219075
V01_99112	CVID01	Blood	19F	236	14		007	WP_000405240										WP_000704664							WP_000219075
WL_845 (ST236)	CPOG01	Carriage	19F	236	14		016	WP_000405243										WP_000704664							WP_000219075
SN31817	CHDC01	Not known	19F	SLV236	14 (SLV)		016	WP_000405243	WP_000704676									WP_000704664							WP_000219075
8561-06	CPMS01	Sepsis	19F	237	14 (SLV)	1	007	WP_000405240	WP_000704676									WP_000704664							WP_000219075
HK01_0168	CPMV01	Sputum	19F	237	14 (SLV)	1	007	WP_000405240	WP_000704676									WP_000704664
LMG872	CPTE01	Not known	19F	237	14 (SLV)	1	185	WP_050257299	WP_000704676									WP_000704664							WP_000219075
LMG1425	CPPD01	Not known	19F	237	14 (SLV)	1	007	WP_000405240	WP_000704676									WP_000704664							WP_000219075
LMG1427	CPLD01	Not known	19F	237	14 (SLV)	1	007	WP_000405240										WP_000704664							WP_000219075
SN11905	CHYM01	Not known	19F	242	15	14	114	WP_057530549					WP_000266841		WP_000878916 (104 aa)
7848-05	CHCW01	Pneumonia	19F	271	14 (SLV)	1	007	WP_000405240	WP_000704676									CMW38085/CMW38110							WP_050225431
A026	NC_022655.1/CP006844.1	CSF	19F	271	14 (SLV)	1	007	WP_000405240										Disrupted (T308_00850)							WP_000219075
SWU02	NZ_CP018347.1/CP018347.1	Sputum	19F	271	14 (SLV)	1	007	WP_000405240										Disrupted (BSL41_RS03400)							WP_000219075
GA11856	AIJV01	Blood	19F	271	14 (SLV)	1	007	WP_000405240										EHZ18796/EHZ18797							WP_000219075
GA19451	AGPL01	Blood	19F	271	14 (SLV)	1	007	WP_000405240										EHR18787/EHE18788							WP_000219075
K01_01244	CVIR01	Sputum	19F	271	14 (SLV)	1	007	WP_000405240	WP_000704676									WP_000704664							WP_000219075
LMG95	CPTV01	Bacteremia	19F	271	14 (SLV)	1	007	WP_000405240	WP_000704676									CNA68515/CNA68541							WP_050225431
LMG137	CPQW01	Respiratory	19F	271	14 (SLV)	1	007	WP_000405240										CMY19622/CMY19670							WP_000219075
R34-3085	CHBQ02	Nasopharynx	19F	271	14 (SLV)	1	007	WP_000405240	WP_000704676									CTN50700/CTN50715							WP_000219075
R34-3141	CNXS02	Nasopharynx	19F	271	14 (SLV)	1	007	WP_000405240	WP_000704676									CTN62983/CTN62990							WP_000219075
R34-3142	CFRK02	Nasopharynx	19F	271	14 (SLV)	1	007	WP_000405240	WP_000704676									CTN65955/CTN65969							WP_000219075
S-009	CHCS01	Not known	19F	271	14 (SLV)	1	007	WP_000405240										CMV81651/CMV81690							WP_000219075
S-105	CPMC01	Not known	19F	271	14 (SLV)	1	007	WP_000405240	WP_000704676									WP_000704664							WP_000219075
S-106	CPNM01	Not known	19F	271	14 (SLV)	1	007	WP_000405240										CMV80310/CMV80340							WP_000219075												WP_000266845	177	WP_050276549
S-108	CIEU01	Not known	19F	271	14 (SLV)	1	007	WP_000405240										CMV76902/CMV76930							WP_000219075												WP_000266845
S-177	CPOJ01	Not known	19F	271	14 (SLV)	1	007	WP_000405240										CMW40895/CMW40921							WP_000219075
S-186	CPUM01	Not known	19F	271	14 (SLV)	1	007	WP_000405240	WP_000704676									CNA82299/CNA82332							WP_000219075
SN23212	CVMN01	Not known	19F	271	14 (SLV)	1							WP_000266841		WP_050251111 (104 aa)																						WP_057529812	178	WP_055357684
[truncated: 2,007 more rows]
[truncated: 12 more columns]
