# Supplementary material for: Streptococcus pneumoniae: a Plethora of Temperate Bacteriophages With a Role in Host Genome Rearrangement
Source: Front Cell Infect Microbiol. 2021 Nov 18;11:775402. doi: 10.3389/fcimb.2021.775402 (PMC8637289; doi:10.3389/fcimb.2021.775402)
Supplement: Supplementary file 1 [file DataSheet_1.zip › Table S10.xlsx]

## Sheet: Table S9
TABLE S10 | Putative DNA methyltransferases encoded by pneumococcal prophages.
Prophage (PPH)	Acc. No.	Strand and nucleotide positions	Length (aa)	Other MGEs	Pfam	Identical entries in REBASE
Type II N4-cytosine or N6-adenine DNA methyltransferase (Class 2, subtype β)					N6_N4_Mtase (PF01555)
	YP_009153013	|+|27919|28593	224	SpSL1		M2.SphSL1ORF15P
010_1	WP_000975313	|+|7154|7828	224	IPP21, IPP30, IPP45		M.Spn9165ORF1899P (and 4 more)
120	WP_130892462	|-|49936|50610	224	S. anginosus phage SAO1		M.Spn8828ORF2172P
Type II N4-cytosine or N6-adenine DNA methyltransferase (Class 2, subtype β)					N6_N4_Mtase (PF01555)
080_8	WP_024475370	|-|28817|29566	249	IPP54		M.Spn2600ORF1481P, M2.Spn214ORF8190P
090_1	WP_050148265	|-|28184|28933	249
Type II cytosine-5 DNA methyltransferase (α subunit)					DNA_methylase (PF00145)
	WP_000670026	|+|7480|8637	385	MM1		M.Spn335ORF8030P, M.SpnMM1ORF14P
	YP_009153012	|+|26827|27909	360	SpSL1		M1.SphSL1ORF15P
010_3 / 010_6	WP_050198917	|+|11645|12727 / |+|10028|11110	360			M.Spn8787ORF24P (and 2 more)
010_7	WP_130885294	|+|9497|10630	377			M.Spn2613ORF106P
010_8	WP_057484934	|+|11568|12650	360			M.Spn9475ORF54P, M.Spn11897ORF1728P
015_1	ACA37325	|+|7596|8363	255 (partial)
080_7	WP_016399167	|-|21838|22728	296			M.Spn110ORF1602P
080_8	WP_033605032	|-|29949|31082	377			M.Spn475ORF3540P, M1.Spn214ORF8190P
090_1	WP_050236429	|-|29307|30446	379
090_2	WP_050091535	|-|28521|29678	385
090_3	WP_050203799	|-|28630|29769	379
Type II cytosine-5 DNA methyltransferase (β subunit)
	NP_150146	|+|7631|8056	141	MM1, MM1 1998
	AAC98422	|-|1289|1807	172	Tn5252
010_3 / 010_6	VJC43072	|+|11796|12218 / |+|10179|10601	140
010_7/080_8 / 090_1	CJS79671	|+|9648|10067 / |-|30515|30931 / |-|29873|30295	140
010_8	CXF50848	|+|11719|12141	140
015_1	CEY00861	|+|7747|8179	140
080_7	KDE94127	|-|22155|22577	140
090_2	New_1	|-|29105|29527	140
090_3	New_2	|-|29196|29618	140
Type II cytosine-5 DNA methyltransferase					DNA_methylase (PF00145)
	WP_000250258	|+|708|1511|	267	VO1, фBHN167
105	WP_054368748	|-|25050|25823	257
Type II N4-cytosine or N6-adenine DNA methyltransferase					Methyltransf_11 (PF08241)
010_9	WP_033630929	|+|10840|11301	153			M.SpnASVLORF9475P, M.Spn49ORF50P
080_10	AZF89528	|-|23785|24387	200	33888
085_2	WP_000034830	|-|25951|26433	160			M.Spn45ORFAP
100_1 / 100_2 / 125	WP_000034831	|-|23785|24387/|-|28448|28954/|-|30050|30556	168	DCC1738, ΦIC1, ΦARI0831b, IPP46, IPP64		M.SpnUnORFAP (and 8 more)
