# Supplementary material for: Streptococcus pneumoniae: a Plethora of Temperate Bacteriophages With a Role in Host Genome Rearrangement
Source: Front Cell Infect Microbiol. 2021 Nov 18;11:775402. doi: 10.3389/fcimb.2021.775402 (PMC8637289; doi:10.3389/fcimb.2021.775402)
Supplement: Supplementary file 1 [file DataSheet_1.zip › Table S12.xlsx]

## Sheet: Table S11
TABLE S12 | Position and orientation of genes located downstream of int and lytASPN* in 14 lysogenic pneumococcal strains showing chromosomal rearrangements.a
Arrangement	Strain	Contig	Int	Integrase family (PPH)	Downstream gene	Contig	Downstream gene	LytASPN*
A	SMRU2155	NZ_CLGS01000026	WP_000876726 ®	Tyr (010/090)	¬ SPD_RS00115	NZ_CLGS01000001 /c	¬ SPD_RS00120	¬ WP_050310374
A	SMRU1394	NZ_CQWA01000043 /c	WP_000876735 ®	Tyr (010/090/130)	¬ SPD_RS00115	NZ_CQWA01000002 /c	¬ SPD_RS00120	¬ WP_000405234
A	SMRU112 (33B)	NZ_CKCC01000023	WP_000876733 ®	Tyr (010/090)	¬ SPD_RS00115	NZ_CKCC01000001	¬ SPD_RS00120	¬ WP_000405234
A	SMRU643	NZ_CHTR01000049	WP_000876726 ®	Tyr (010/090)	¬ SPD_RS00115	NZ_CHTR01000004	¬ SPD_RS00120	¬ WP_050979319
A	SMRU2197	NZ_CLIB01000041	WP_050215377 ®	Tyr (010)	¬ SPD_RS00115	NZ_CLIB01000001 /c	¬ SPD_RS00120	¬ WP_000405240
B	SMRU1509	NZ_CRJM01000008	WP_050204985 ®	Tyr (015)	¬ SPD_RS00120	NZ_CRJM01000003 /c	¬ SPD_RS00130	¬ WP_000405234
B	SMRU62 (17F)	NZ_CKAZ01000040	Frameshifted ®		¬ SPD_RS00120	NZ_CKAZ01000006	¬ SPD_RS00130	¬ WP_000405234
C	SMRU1045	NZ_CRCQ01000012	WP_000266847 ®	Tyr (040/080/090)	¬ SPD_RS07415	NZ_CRCQ01000002	SPD_RS07410 ®	¬ WP_000405234
C	SMRU51 (NT; type strain: N)	NZ_CFFA01000008 /c	WP_000266839 ®	Tyr (080/090)	¬ SPD_RS07415	NZ_CFFA01000004 /c	SPD_RS07410 ®	¬ WP_055386800
D1	SMRU2778	NZ_CMDU01000022 /c	WP_050199652 ®	Ser (085)	¬ SPD_RS09115	NZ_CMDU01000008	¬ SPD_RS09110	¬ WP_050240093
D1	SMRU630	NZ_CRQZ01000008 /c	WP_050199652 ®	Ser (085)	¬ SPD_RS09115	NZ_CRQZ01000012	¬ SPD_RS09110	¬ WP_050262980
D2	SMRU1319	NZ_CRIC01000015	WP_050202799 ®	Ser (085)	SPD_RS09110 ®	NZ_CRIC01000010 /c	SPD_RS09115 ®	¬ WP_050211845
E	SMRU2033	NZ_CLCY01000010 /c	WP_050204602 ®	Ser (100)	¬ SPD_RS09890	NZ_CLCY01000020	¬ SPD_RS09880	¬ WP_050241691
E	SMRU3003	NZ_CMIW01000012	WP_001862952 ®	Ser (100)	¬ SPD_RS09890	NZ_CMIW01000004	¬ SPD_RS09880	¬ WP_050116023
a Downstream genes are identified by their name in the S. pneumoniae D39 genome. /c indicates that gene orientations correspond to the reverse complement of that included in the databases to match the genome of the D39 strain.
Arrows indicate the direction of transcription of the corresponding genes. Red arrows correspond to genes in an inverted position with respect to that in S. pneumoniaeD39.
