# Supplementary material for: Streptococcus pneumoniae: a Plethora of Temperate Bacteriophages With a Role in Host Genome Rearrangement
Source: Front Cell Infect Microbiol. 2021 Nov 18;11:775402. doi: 10.3389/fcimb.2021.775402 (PMC8637289; doi:10.3389/fcimb.2021.775402)
Supplement: Supplementary file 1 [file DataSheet_1.zip › Table S3.xlsx]

## Sheet: Table S3
TABLE S3 | Complete endolysins and their occurrence in pneumococcal prophages.a
PPH010			PPH015			PPH035			PPH040			PPH050			PPH065			PPH075			PPH080			PPH085			PPH090			PPH100			PPH105			PPH120			PPH125			PPH130
Acc. No.	No.		Acc. No.	No.		Acc. No.	No.		Acc. No.	No.		Acc. No.	No.		Acc. No.	No.		Acc. No.	No.		Acc. No.	No.		Acc. No.	No.		Acc. No.	No.		Acc. No.	No.		Acc. No.	No.		Acc. No.	No.		Acc. No.	No.		Acc. No.	No.
WP_000350455	5		WP_000350478	1		WP_000350529	1		WP_000350525	1		WP_061816188	1		WP_000739159	22 (314)		WP_130894738	1		WP_000350453	2		WP_000350530	1		WP_050203789	1		WP_000350460	1		WP_054365577	1 (334)		WP_130892444	1 (328)		WP_130885192	1		WP_130884272	1
WP_000350456	1		WP_000350491	1																	WP_000350455	1		WP_000350534	2		WP_050211770	1		WP_000350468	5		WP_054368721	3 (334)
WP_000350458	15		WP_050153430	1																	WP_000350475	1		WP_050245421	6		WP_050221528	1		WP_000350472	1		WP_054380492	1 (334)
WP_000350465	1		WP_050202351	2																	WP_000350479	1		WP_054363584	1		WP_050285195	1		WP_000350474	2		WP_054392100	1 (334)
WP_000350471	2		WP_050202860	9																	WP_000350482	1		WP_054368210	1					WP_000350480	1
WP_000350481	3		WP_050203789	2																	WP_000350484	2		WP_054369973	1					WP_024478521	46
WP_000350489	19		WP_050211770	9																	WP_000350488	3		WP_054386744	1					WP_050073124	1
WP_000350492	2		WP_050215804	1																	WP_000350489	1		WP_054394306	1					WP_050087938	11
WP_000350494	1		WP_050217675	1																	WP_000350525	27								WP_050120696	1
WP_000350497	1		WP_050220223	3																	WP_000350527	1								WP_050123145	9
WP_000350498	8		WP_050220597	4																	WP_000350532	2								WP_050142747	1
WP_000350503	2		WP_050234636	1																	WP_016397680	84								WP_050201165	12
WP_000350504	1		WP_050236959	2																	WP_016399153	16								WP_050203974	10
WP_000350505	23		WP_050237779	4																	WP_023396916	1								WP_050204601	6
WP_000350506	2		WP_050252287	4																	WP_044812532	2								WP_050205786	1
WP_000350507	3		WP_050263265	2																	WP_050074949	1								WP_050206095	1
WP_000350508	1		WP_050273994	1																	WP_050077036	16								WP_050212073	1
WP_000350531	1		WP_050293759	1																	WP_050078429	6								WP_050213155	21
WP_000350532	46		WP_050394090	1																	WP_050090667	4								WP_050213488	14
WP_000350533	1		WP_050394887	1																	WP_050107713	1								WP_050215351	1
WP_000350540	1		WP_050965722	1																	WP_050111614	1								WP_050218475	2
WP_024475416	4		WP_050972481	1																	WP_050111704	20								WP_050220484	2
WP_050072921	11		WP_054393835	1																	WP_050111843	5								WP_050221528	2
WP_050120696	10		WP_057517516	1																	WP_050116555	1								WP_050221599	1
WP_050124455	26		WP_061752135	1																	WP_050118018	26								WP_050222612	5
WP_050133701	1		WP_061766510	1																	WP_050121055	1								WP_050225557	1
WP_050197950	4		WP_073176617	1																	WP_050132580	2								WP_050231081	2
WP_050201719	6		WP_094888991	1																	WP_050141354	1								WP_050231339	1
WP_050206515	6																				WP_050148258	12								WP_050231596	1
WP_050208983	2																				WP_050150104	1								WP_050234636	1
WP_050209021	2																				WP_050153430	3								WP_050238337	1
WP_050210331	4																				WP_050155416	1								WP_050246848	1
WP_050213155	2																				WP_050200035	26								WP_050246864	1
WP_050216526	1																				WP_050200976	16								WP_050247068	1
WP_050218372	5																				WP_050202036	99								WP_050247396	1
WP_050224596	11																				WP_050202191	4								WP_050250919	5
WP_050224619	1																				WP_050202860	2								WP_050254372	2
WP_050225766	8																				WP_050203087	7								WP_050254839	8
WP_050230648	1																				WP_050207002	2								WP_050254985	1
WP_050231369	2																				WP_050208970	1								WP_050259243	7
WP_050232947	1																				WP_050211325	1								WP_050263265	1
WP_050233458	3																				WP_050212919	3								WP_050263796	1
WP_050234636	1																				WP_050213155	4								WP_050265462	1
WP_050239355	4																				WP_050214521	1								WP_050266354	4
WP_050240995	1																				WP_050215804	4								WP_050267320	1
WP_050245421	1																				WP_050217675	2								WP_050267360	1
WP_050246485	1																				WP_050218235	24								WP_050270764	1
WP_050250144	1																				WP_050218372	3								WP_050272206	1
WP_050254708	1																				WP_050218464	5								WP_050273518	1
WP_050275541	1																				WP_050218475	1								WP_050273974	2
WP_050276198	2																				WP_050218500	13								WP_050391409	1
WP_050277502	1																				WP_050222703	2								WP_050965932	1
WP_050280157	1																				WP_050223999	4								WP_050968315	1
WP_050292882	1																				WP_050224459	6								WP_050973893	1
WP_050294243	1																				WP_050224619	2								WP_054382370	1
WP_050392093	1																				WP_050225005	2								WP_054385177	4
WP_050964774	3																				WP_050232337	1								WP_055358781	1
WP_050968905	1																				WP_050232879	1								WP_057524567	1
WP_050975674	1																				WP_050235129	5								WP_057530470	1
WP_054370464	1																				WP_050236141	3								WP_057534253	1
WP_055348723	1																				WP_050236439	5								WP_057567561	1
WP_055386765	1																				WP_050238354	1								WP_061763151	1
WP_057524462	2																				WP_050240127	1
WP_057574240	1																				WP_050244394	1
WP_061476785	1																				WP_050246498	1
WP_061750693	1																				WP_050247399	8
WP_069288223	1																				WP_050247811	5
WP_073176617	1																				WP_050249933	2
WP_111702387	1																				WP_050262816	1
WP_111703760	1																				WP_050265816	1
WP_127820689	1																				WP_050266216	1
WP_130884272	1																				WP_050267360	1
																					WP_050270127	1
																					WP_050270995	2
																					WP_050273890	1
																					WP_050274899	1
																					WP_050275290	1
																					WP_050276549	1
																					WP_050277409	1
																					WP_050277713	1
																					WP_050278848	3
																					WP_050279905	1
																					WP_050281466	1
																					WP_050281674	2
																					WP_050285006	1
																					WP_050285440	3
																					WP_050294388	1
																					WP_050301369	1
																					WP_050303413	1
																					WP_050305816	2
																					WP_050305892	1
																					WP_050309112	2
																					WP_050309170	1
																					WP_050313784	2
																					WP_050365300	1
																					WP_050883519	1
																					WP_050967650	1
																					WP_050969050	1
																					WP_050970006	1
																					WP_050971237	1
																					WP_050974245	1
																					WP_050974258	1
																					WP_054363856	1
																					WP_054367929	1
																					WP_054368101	1
																					WP_054372120	1
																					WP_054373878	2
																					WP_054383835	1
																					WP_054386696	1
																					WP_054386741	1
																					WP_054433880	1
																					WP_055350405	1
																					WP_055357684	1
																					WP_055387958	1
																					WP_057486195	1
																					WP_057492334	1
																					WP_057519005	1
																					WP_057524150	1
																					WP_057531624	1
																					WP_057535413	1
																					WP_057595562	1
																					WP_061367891	1
																					WP_061654053	1
																					WP_061763682	1
																					WP_061844646	2
																					WP_111703799	1
																					WP_130883983	1
																					WP_130886838	1
																					WP_134744828	1
a All the endolysins are 318 aa-long except when indicated in parentheses. Cells highlighted in yellow or pink correspond to lysozymes or CHAP-amidases respectively. A 328 aa-long NAM-amidase containing an atypical Amidase_2 N-terminal domain is highlighted in blue.
